# Supplementary material for: Multiepitope fusion protein-based ELISA for enhanced brucellosis serodiagnosis
Source: PLoS Negl Trop Dis. 2025 Dec 3;19(12):e0013804. doi: 10.1371/journal.pntd.0013804 (PMC12685213; doi:10.1371/journal.pntd.0013804)
Supplement: S1 File — (XLSX) [file pntd.0013804.s001.xlsx]

## Sheet: S1 File
			S1 File. Epitope table export results from IEDB.
Epitope ID	Epitope	Epitope	Epitope	Epitope	Epitope	Epitope	Epitope	Epitope	Epitope	Epitope	Epitope	Epitope	Related Object	Related Object	Related Object	Related Object	Related Object	Related Object	Related Object	Related Object	Related Object	Related Object	Related Object	Related Object	Related Object	Related Object	Related Object
IEDB IRI	Object Type	Name	Starting Position	Ending Position	Source Molecule	Source Molecule IRI	Molecule Parent	Molecule Parent IRI	Source Organism	Source Organism IRI	Species	Species IRI	Epitope Relation	Object Type	Name	Starting Position	Ending Position	IRI	Synonyms	Source Molecule	Source Molecule IRI	Molecule Parent	Molecule Parent IRI	Source Organism	Source Organism IRI	Species	Species IRI
http://www.iedb.org/epitope/3562	Linear peptide	APGEKDGKIVPA	75	86	Superoxide dismutase	http://www.ncbi.nlm.nih.gov/protein/P15453.2	Superoxide dismutase [Cu-Zn]	http://www.uniprot.org/uniprot/Q2YKV9	Brucella abortus	http://purl.obolibrary.org/obo/NCBITaxon_235	Brucella abortus	http://purl.obolibrary.org/obo/NCBITaxon_235
http://www.iedb.org/epitope/19705	Linear peptide	GGDNYSDKPEPLGG	149	162	Superoxide dismutase	http://www.ncbi.nlm.nih.gov/protein/P15453.2	Superoxide dismutase [Cu-Zn]	http://www.uniprot.org/uniprot/Q2YKV9	Brucella abortus	http://purl.obolibrary.org/obo/NCBITaxon_235	Brucella abortus	http://purl.obolibrary.org/obo/NCBITaxon_235
http://www.iedb.org/epitope/34734	Linear peptide	LAEIKQRSLMVHVGG	136	150	Superoxide dismutase	http://www.ncbi.nlm.nih.gov/protein/P15453.2	Superoxide dismutase [Cu-Zn]	http://www.uniprot.org/uniprot/Q2YKV9	Brucella abortus	http://purl.obolibrary.org/obo/NCBITaxon_235	Brucella abortus	http://purl.obolibrary.org/obo/NCBITaxon_235
http://www.iedb.org/epitope/43162	Linear peptide	NAGYAGGKFKHPFSSFDKEDNEQVSGS	48	74	31 kDa outer-membrane immunogenic protein precursor	http://www.ncbi.nlm.nih.gov/protein/P0A3U4.1	31 kDa outer-membrane immunogenic protein	http://www.uniprot.org/uniprot/P0A3U4	Brucella melitensis	http://purl.obolibrary.org/obo/NCBITaxon_29459	Brucella melitensis	http://purl.obolibrary.org/obo/NCBITaxon_29459
http://www.iedb.org/epitope/43163	Linear peptide	NAGYAGGKFKHPFSSFDKEDNEQVSGSLDVTAGGFV	48	83	31 kDa outer-membrane immunogenic protein precursor	http://www.ncbi.nlm.nih.gov/protein/P0A3U4.1	31 kDa outer-membrane immunogenic protein	http://www.uniprot.org/uniprot/P0A3U4	Brucella melitensis bv. 1 str. 16M	http://purl.obolibrary.org/obo/NCBITaxon_224914	Brucella melitensis	http://purl.obolibrary.org/obo/NCBITaxon_29459
http://www.iedb.org/epitope/61133	Linear peptide	SSKDDVVDADYEEIDDNKKSS	617	637	Chaperone protein dnaK	http://www.ncbi.nlm.nih.gov/protein/Q8YE76.2	Chaperone protein DnaK	http://www.uniprot.org/uniprot/Q8YE76	Brucella melitensis bv. 1 str. 16M	http://purl.obolibrary.org/obo/NCBITaxon_224914	Brucella melitensis	http://purl.obolibrary.org/obo/NCBITaxon_29459
http://www.iedb.org/epitope/65221	Linear peptide	TMLAAAPDNSVPIAAGENSYNVSVNVVFEIK	220	250	26 kDa periplasmic immunogenic protein precursor	http://www.ncbi.nlm.nih.gov/protein/P0A3U8.1	26 kDa periplasmic immunogenic protein	http://www.uniprot.org/uniprot/P0A3U8	Brucella melitensis	http://purl.obolibrary.org/obo/NCBITaxon_29459	Brucella melitensis	http://purl.obolibrary.org/obo/NCBITaxon_29459
http://www.iedb.org/epitope/68936	Linear peptide	VIEEWAAKVRGDVNITDQFSVWLQGAYSSAATPDQNYGQWG	255	295	porin	http://www.ncbi.nlm.nih.gov/protein/AAA67790.1	Porin Omp2b	http://www.uniprot.org/uniprot/Q8YG56	Brucella melitensis bv. 1 str. 16M	http://purl.obolibrary.org/obo/NCBITaxon_224914	Brucella melitensis	http://purl.obolibrary.org/obo/NCBITaxon_29459
http://www.iedb.org/epitope/156380	Linear peptide	MVYGTGGLAYGKVKSAFNLGDDAPALHTWSDKTK	149	182	outer membrane protein Omp31	http://www.ncbi.nlm.nih.gov/protein/AAL27295.1	Outer membrane protein Omp31	http://www.uniprot.org/uniprot/A0A0H3AUZ3	Brucella ovis 020	https://ontology.iedb.org/ontology/ONTIE_0001685	Brucella ovis	http://purl.obolibrary.org/obo/NCBITaxon_236
http://www.iedb.org/epitope/156381	Linear peptide	NAGYAGGKFKHPFSSFDKEDGEHVSGSPDVTAGGFV	48	83	outer membrane protein Omp31	http://www.ncbi.nlm.nih.gov/protein/AAL27295.1	Outer membrane protein Omp31	http://www.uniprot.org/uniprot/A0A0H3AUZ3	Brucella ovis 020	https://ontology.iedb.org/ontology/ONTIE_0001685	Brucella ovis	http://purl.obolibrary.org/obo/NCBITaxon_236
http://www.iedb.org/epitope/164637	Linear peptide	DRDLQTGGI	93	101	26 kDa periplasmic immunogenic protein precursor	http://www.ncbi.nlm.nih.gov/protein/P0A3U8.1	26 kDa periplasmic immunogenic protein	http://www.uniprot.org/uniprot/P0A3U8	Brucella melitensis	http://purl.obolibrary.org/obo/NCBITaxon_29459	Brucella melitensis	http://purl.obolibrary.org/obo/NCBITaxon_29459
http://www.iedb.org/epitope/164942	Linear peptide	KKAGIEDRDLQTGGIN	87	102	26 kDa periplasmic immunogenic protein precursor	http://www.ncbi.nlm.nih.gov/protein/P0A3U8.1	26 kDa periplasmic immunogenic protein	http://www.uniprot.org/uniprot/P0A3U8	Brucella melitensis	http://purl.obolibrary.org/obo/NCBITaxon_29459	Brucella melitensis	http://purl.obolibrary.org/obo/NCBITaxon_29459
http://www.iedb.org/epitope/165150	Linear peptide	NIQPIYVYPDDKNNLK	102	117	26 kDa periplasmic immunogenic protein precursor	http://www.ncbi.nlm.nih.gov/protein/P0A3U8.1	26 kDa periplasmic immunogenic protein	http://www.uniprot.org/uniprot/P0A3U8	Brucella melitensis	http://purl.obolibrary.org/obo/NCBITaxon_29459	Brucella melitensis	http://purl.obolibrary.org/obo/NCBITaxon_29459
http://www.iedb.org/epitope/165196	Linear peptide	QPIYVYPD	104	111	26 kDa periplasmic immunogenic protein precursor	http://www.ncbi.nlm.nih.gov/protein/P0A3U8.1	26 kDa periplasmic immunogenic protein	http://www.uniprot.org/uniprot/P0A3U8	Brucella melitensis	http://purl.obolibrary.org/obo/NCBITaxon_29459	Brucella melitensis	http://purl.obolibrary.org/obo/NCBITaxon_29459
http://www.iedb.org/epitope/196447	Linear peptide	EYLYTDLGKRNLVDVD	204	219	outer membrane protein	http://www.ncbi.nlm.nih.gov/protein/AAB36693.1	31 kDa outer-membrane immunogenic protein	http://www.uniprot.org/uniprot/P0A3U4	Brucella melitensis M5-90	http://purl.obolibrary.org/obo/NCBITaxon_703352	Brucella melitensis	http://purl.obolibrary.org/obo/NCBITaxon_29459
http://www.iedb.org/epitope/196730	Linear peptide	QAGYNWQLDNGVVLGA	87	102	outer membrane protein	http://www.ncbi.nlm.nih.gov/protein/AAB36693.1	31 kDa outer-membrane immunogenic protein	http://www.uniprot.org/uniprot/P0A3U4	Brucella melitensis M5-90	http://purl.obolibrary.org/obo/NCBITaxon_703352	Brucella melitensis	http://purl.obolibrary.org/obo/NCBITaxon_29459
http://www.iedb.org/epitope/613480	Linear peptide	AGWTLGAGAE	183	192	outer membrane protein	http://www.ncbi.nlm.nih.gov/protein/AAB36693.1	31 kDa outer-membrane immunogenic protein	http://www.uniprot.org/uniprot/P0A3U4	Brucella melitensis M5-90	http://purl.obolibrary.org/obo/NCBITaxon_703352	Brucella melitensis	http://purl.obolibrary.org/obo/NCBITaxon_29459
http://www.iedb.org/epitope/613486	Linear peptide	GDDASALHT	168	176	outer membrane protein	http://www.ncbi.nlm.nih.gov/protein/AAB36693.1	31 kDa outer-membrane immunogenic protein	http://www.uniprot.org/uniprot/P0A3U4	Brucella melitensis M5-90	http://purl.obolibrary.org/obo/NCBITaxon_703352	Brucella melitensis	http://purl.obolibrary.org/obo/NCBITaxon_29459
http://www.iedb.org/epitope/613495	Linear peptide	SWTGGYIGINA	39	49	outer membrane protein	http://www.ncbi.nlm.nih.gov/protein/AAB36693.1	31 kDa outer-membrane immunogenic protein	http://www.uniprot.org/uniprot/P0A3U4	Brucella melitensis M5-90	http://purl.obolibrary.org/obo/NCBITaxon_703352	Brucella melitensis	http://purl.obolibrary.org/obo/NCBITaxon_29459
http://www.iedb.org/epitope/886601	Linear peptide	GKRNLVDVDNSFL	211	223	31 kDa outer-membrane immunogenic protein precursor	http://www.ncbi.nlm.nih.gov/protein/P0A3U4.1	31 kDa outer-membrane immunogenic protein	http://www.uniprot.org/uniprot/P0A3U4	Brucella melitensis	http://purl.obolibrary.org/obo/NCBITaxon_29459	Brucella melitensis	http://purl.obolibrary.org/obo/NCBITaxon_29459
http://www.iedb.org/epitope/940642	Linear peptide	QTREHIL	110	116	elongation factor Tu [Brucella melitensis]	http://www.ncbi.nlm.nih.gov/protein/WP_141049246.1	Elongation factor Tu	http://www.uniprot.org/uniprot/P64024	Brucella melitensis	http://purl.obolibrary.org/obo/NCBITaxon_29459	Brucella melitensis	http://purl.obolibrary.org/obo/NCBITaxon_29459
http://www.iedb.org/epitope/2265750	Linear peptide	AAAPDNSVPIAAGENSYNVSVNVVFE	223	248	26 kDa periplasmic immunogenic protein precursor	http://www.ncbi.nlm.nih.gov/protein/P0A3U8.1	26 kDa periplasmic immunogenic protein	http://www.uniprot.org/uniprot/P0A3U8	Brucella melitensis biovar Melitensis	http://purl.obolibrary.org/obo/NCBITaxon_274058	Brucella melitensis	http://purl.obolibrary.org/obo/NCBITaxon_29459
http://www.iedb.org/epitope/2265834	Linear peptide	QPIYVYPDDKNNLKEPTITGY	104	124	26 kDa periplasmic immunogenic protein precursor	http://www.ncbi.nlm.nih.gov/protein/P0A3U8.1	26 kDa periplasmic immunogenic protein	http://www.uniprot.org/uniprot/P0A3U8	Brucella melitensis biovar Melitensis	http://purl.obolibrary.org/obo/NCBITaxon_274058	Brucella melitensis	http://purl.obolibrary.org/obo/NCBITaxon_29459
