# Supplementary material for: Multiepitope fusion protein-based ELISA for enhanced brucellosis serodiagnosis
Source: PLoS Negl Trop Dis. 2025 Dec 3;19(12):e0013804. doi: 10.1371/journal.pntd.0013804 (PMC12685213; doi:10.1371/journal.pntd.0013804)
Supplement: S2 File — (XLSX) [file pntd.0013804.s002.xlsx]

## Sheet: Table A
Table A. Raw data of I-ELISA for Positive.
No.	OD450 of Fusion Protein			Mean	OD450 of LPS			Mean
1	1.2484	1.1868	1.1772	1.20413	1.365	1.4156	1.4246	1.40173
2	0.704	0.6587	0.6333	0.665333	0.8688	0.8421	0.8633	0.858067
3	0.6932	0.6485	0.6084	0.650033	0.832	0.8959	0.8884	0.8721
4	0.629	0.5562	0.478	0.5544	1.1245	1.2037	1.2242	1.18413
5	0.6464	0.6814	0.7218	0.6832	1.2016	1.1186	1.2072	1.1758
6	0.8245	0.7298	0.8841	0.8128	1.5442	1.5087	1.5377	1.5302
7	0.8139	0.8185	0.6863	0.7729	1.4281	1.4165	1.445	1.42987
8	1.0651	1.0054	0.9853	1.0186	1.2012	1.2377	1.2303	1.22307
9	0.5034	0.5095	0.5437	0.518867	0.9704	0.9141	1.0058	0.963433
10	0.6505	0.6088	0.667	0.6421	0.9828	1.1246	1.0988	1.06873
11	0.8234	0.7439	0.827	0.7981	1.2889	1.3219	1.3294	1.3134
12	0.9659	1.0018	0.9935	0.987067	0.9296	1.0029	0.9828	0.971767
13	0.8974	0.9093	0.885	0.897233	1.3797	1.4036	1.3001	1.36113
14	0.9344	1.0265	0.9741	0.978333	1.3263	1.3677	1.3603	1.35143
15	1.0245	1.0002	1.0115	1.01207	1.1775	1.1655	1.2767	1.20657
16	0.8554	0.8584	0.8508	0.854867	0.3285	0.4079	0.4149	0.383767
17	0.903	0.8682	0.8142	0.8618	0.787	0.7003	0.6341	0.707133
18	0.9531	0.8081	0.8129	0.858033	1.1362	1.1017	1.2059	1.14793
19	0.8687	0.7054	0.7075	0.760533	1.0389	1.1082	1.0123	1.05313
20	0.7824	0.7008	0.7127	0.731967	1.1082	1.1783	1.0855	1.124
21	0.8389	0.839	0.7799	0.819267	1.2159	1.3469	1.3262	1.29633
22	0.6844	0.6889	0.7057	0.693	1.2124	1.3712	1.4392	1.34093
23	0.927	0.8333	0.8007	0.853667	1.0074	1.4299	1.5268	1.32137
24	0.9021	0.9128	0.9017	0.905533	1.467	1.4218	1.6056	1.49813
25	0.6268	0.5288	0.5697	0.5751	0.8464	0.9025	0.912	0.886967
26	0.8586	0.841	0.7096	0.803067	0.7832	0.8049	0.8127	0.800267
27	0.9056	0.8568	0.7366	0.833	0.915	0.9289	0.9135	0.919133
28	0.7735	0.7156	0.7224	0.737167	0.6609	0.666	0.6636	0.6635
29	0.6847	0.6023	0.6062	0.631067	0.7277	0.7377	0.7347	0.733367
30	0.7358	0.7488	0.7084	0.731	0.5131	0.5121	0.5129	0.5127
31	0.9398	0.8478	0.9024	0.896667	0.6379	0.6639	0.6887	0.6635
32	1.0502	1.0054	1.0284	1.028	0.9956	1.0045	0.9901	0.996733
33	0.8333	0.8006	0.7911	0.808333	0.8027	0.8191	0.8614	0.827733
34	0.7709	0.716	0.6983	0.7284	0.8686	0.8702	0.8759	0.871567
35	0.8425	0.8049	0.7897	0.812367	0.7402	0.7387	0.7245	0.734467
36	1.0397	0.9506	0.9255	0.971933	0.7374	0.7201	0.7242	0.727233
37	0.9762	0.9093	0.8716	0.919033	0.6407	0.71	0.6626	0.6711
38	0.7483	0.7569	0.7303	0.745167	0.5587	0.5648	0.57	0.5645
39	0.8973	0.873	0.8751	0.8818	0.732	0.7196	0.7356	0.729067
40	0.8069	0.8219	0.8348	0.8212	0.7313	0.7278	0.7351	0.7314
41	0.7563	0.7321	0.771	0.753133	0.4741	0.472	0.4524	0.466167
42	0.5907	0.6108	0.5871	0.5962	0.3179	0.1704	0.3173	0.268533
43	0.6252	0.5765	0.5676	0.589767	0.6739	0.6613	0.6227	0.652633
44	0.8568	0.8491	0.8928	0.866233	0.6183	0.5772	0.5344	0.576633
45	0.8843	0.8234	0.8333	0.847	0.7039	0.8011	0.7325	0.745833
46	0.8788	0.8495	0.8357	0.854667	0.7592	0.8288	0.8175	0.801833
47	0.8699	0.8001	0.9275	0.865833	0.703	0.6348	0.691	0.676267
48	1.6694	1.4468	1.5316	1.54927	0.6017	0.6534	0.5964	0.617167
49	0.98	1.0752	0.9238	0.993	0.4794	0.4877	0.501	0.489367
50	1.1356	1.08	0.996	1.07053	0.557	0.5076	0.5648	0.543133
51	1.4124	1.212	1.254	1.2928	0.5381	0.4816	0.558	0.5259
52	1.1936	1.1784	1.2178	1.1966	0.5982	0.5573	0.6212	0.592233
53	1.429	1.4578	1.4104	1.4324	0.6244	0.6496	0.5894	0.621133
54	1.6614	1.4556	1.5498	1.5556	0.5502	0.5646	0.5012	0.538667
55	1.3612	1.2638	1.245	1.29	0.7088	0.7787	0.7746	0.754033
56	1.1388	1.0558	1.1086	1.10107	0.6183	0.631	0.5709	0.606733
57	0.8818	0.9948	0.9754	0.950667	1.5345	1.5526	1.554	1.54703
58	1.5148	1.4286	1.3836	1.44233	1.6339	1.6293	1.5784	1.61387
59	1.1764	1.2906	1.2946	1.25387	0.8338	0.8564	0.8225	0.837567
60	1.3086	1.356	1.4222	1.36227	1.1843	1.2327	1.2115	1.2095
61	0.5102	0.5338	0.5092	0.517733	0.3584	0.3519	0.3677	0.359333
62	1.0956	1.1356	1.2094	1.14687	0.3757	0.3787	0.4529	0.402433
63	0.3262	0.3226	0.322	0.3236	0.2208	0.2101	0.2131	0.214667
64	0.45	0.517	0.511	0.492667	0.1598	0.1517	0.1611	0.157533
65	1.3854	1.3414	1.319	1.3486	0.7104	0.7623	0.7014	0.7247
66	1.2226	1.2492	1.1824	1.21807	0.5506	0.5641	0.6053	0.573333
67	0.722	0.6874	0.6958	0.701733	0.9058	1.0134	0.9863	0.9685
68	0.835	0.7832	0.772	0.796733	0.7498	0.7336	0.8426	0.775333
69	1.1644	1.0956	1.0912	1.11707	0.6578	0.644	0.7789	0.693567
70	1.2008	1.0628	1.1146	1.12607	0.9497	0.8707	1.0523	0.957567
71	0.4666	0.3948	0.3452	0.4022	0.2375	0.2586	0.2562	0.250767
72	1.0236	0.9028	0.8724	0.932933	0.856	0.9402	0.9348	0.910333
73	0.9648	1.0144	1.0062	0.995133	0.785	0.7578	0.7567	0.7665
74	0.5258	0.481	0.4702	0.492333	0.3125	0.3328	0.3154	0.320233
75	0.9062	0.799	0.7602	0.8218	1.0498	0.9597	0.99	0.999833
76	1.3794	1.4148	1.3928	1.39567	1.2243	1.1149	1.2163	1.18517
77	0.977	0.8064	0.89	0.891133	0.6979	0.6252	0.549	0.624033
78	0.8122	0.8534	0.8488	0.838133	1.0315	1.0121	1.0254	1.023
79	1.0754	1.0266	0.9794	1.02713	0.9319	0.94	0.9801	0.950667
80	1.135	1.1462	1.1166	1.1326	1.0929	1.0824	1.0899	1.0884
81	1.147	0.889	1.017	1.01767	1.1282	1.1298	1.1472	1.13507
82	1.0206	0.9574	0.8922	0.956733	0.9028	0.9518	1.0145	0.956367
83	1.0924	1.0012	0.953	1.01553	1.0718	1.084	1.0715	1.07577
84	1.2254	0.9414	1.1098	1.0922	1.0171	0.9356	0.9794	0.977367
85	0.961	0.9252	0.9244	0.936867	1.6519	1.5229	1.4829	1.55257
86	0.799	0.6964	0.7268	0.740733	0.6038	0.6548	0.6761	0.6449
87	0.698	0.7188	0.722	0.712933	1.6212	1.6103	1.6406	1.62403
88	1.1324	1.0918	1.0716	1.0986	1.1997	1.2695	1.3004	1.25653
89	0.6026	0.5376	0.5762	0.572133	0.6312	0.6149	0.5999	0.615333
90	0.9954	1.0282	1.0374	1.02033	0.9872	0.9017	0.9742	0.954367
91	1.0512	1.037	1.0356	1.04127	0.9873	0.9638	0.9529	0.968
92	1.0304	1.0004	1.0092	1.01333	0.8998	0.8802	0.8675	0.8825
93	0.6994	0.703	0.6924	0.698267	0.5808	0.5417	0.5492	0.557233
94	1.0208	1.0504	1.0336	1.03493	0.5905	0.5241	0.5548	0.556467
95	0.918	0.8956	0.9338	0.9158	0.8634	0.8654	0.8505	0.859767
96	0.8152	0.8096	0.8266	0.817133	0.9525	0.911	0.9544	0.9393
97	0.7264	0.7512	0.6404	0.706	0.843	0.8395	0.8191	0.833867
98	0.6706	0.6624	0.7454	0.6928	0.4209	0.395	0.431	0.415633
99	0.8488	0.812	0.8366	0.832467	0.6516	0.5914	0.6129	0.618633
100	0.5674	0.5368	0.5264	0.543533	0.2347	0.2339	0.2277	0.2321
101	0.5174	0.4976	0.4934	0.5028	0.653	0.6101	0.6131	0.6254
102	0.9443	0.9248	0.9296	0.9329	0.9392	0.9088	0.8986	0.915533
103	0.9652	1.06	1.027	1.0174	0.7667	0.7521	0.7237	0.7475
104	0.986	0.9991	1.0722	1.0191	0.9009	0.8589	0.8725	0.877433
105	0.8874	0.8164	0.9198	0.874533	1.0413	0.9647	0.9435	0.983167
106	0.7233	0.741	0.7536	0.7393	0.766	0.7653	0.7177	0.749667
107	0.502	0.5807	0.5335	0.538733	0.633	0.6211	0.598	0.617367
108	1.0168	0.9923	1.1517	1.0536	0.9601	0.9265	0.8831	0.923233
109	0.7263	0.7419	0.8321	0.766767	0.8429	0.7995	0.8062	0.8162
110	0.3823	0.3817	0.457	0.407	0.364	0.3568	0.3311	0.350633
111	0.5959	0.5833	0.7788	0.652667	0.7882	0.7643	0.7363	0.762933
112	1.0471	1.0663	1.001	1.03813	0.8314	0.8308	0.8018	0.821333
113	0.687	0.6295	0.7719	0.696133	0.8028	0.779	0.8216	0.801133
114	0.6354	0.6695	0.7967	0.700533	0.6902	0.6798	0.6808	0.6836
115	0.8357	0.9259	0.9685	0.910033	0.892	0.8935	0.872	0.885833
116	0.9447	0.8611	0.9083	0.9047	0.9461	0.911	0.8725	0.909867
117	0.8835	0.8259	0.8502	0.8532	0.9798	0.9469	0.9865	0.971067
118	0.7673	0.6989	0.7269	0.731033	0.8428	0.8441	0.8288	0.838567
119	0.6313	0.6315	0.612	0.624933	0.4515	0.4428	0.4118	0.435367
120	0.9752	1.1007	0.8973	0.991067	0.8609	0.7802	0.8353	0.825467
121	0.8567	1.0051	0.8174	0.893067	0.6043	0.5943	0.5913	0.596633
122	0.6811	0.6631	0.7148	0.686333	0.6297	0.5905	0.5885	0.6029
123	0.8584	0.8392	0.8718	0.856467	0.8268	0.8167	0.8432	0.8289
124	0.9489	1.1436	0.8611	0.984533	0.622	0.6044	0.6013	0.609233
125	0.9902	1.0198	0.9079	0.972633	0.4106	0.3985	0.3973	0.402133
126	0.5594	0.5279	0.5645	0.5506	0.5524	0.5825	0.5889	0.5746
127	0.6352	0.5422	0.6401	0.605833	0.6942	0.6995	0.7418	0.711833
128	1.057	0.9788	1.0883	1.04137	0.8678	0.868	0.8717	0.869167
129	0.9195	0.9279	0.8823	0.9099	0.4264	0.422	0.4497	0.4327
130	1.2806	1.2774	1.2514	1.2698	0.9482	0.9492	1.0031	0.966833
131	0.7304	0.7071	0.7655	0.734333	0.7035	0.6914	0.725	0.706633
132	0.9006	0.8681	1.17	0.979567	0.7028	0.6656	0.6655	0.677967
133	0.5524	0.5684	0.5441	0.554967	0.6514	0.6441	0.6509	0.6488
134	0.4277	0.4516	0.4373	0.438867	0.4874	0.4878	0.5633	0.512833
135	0.5392	0.6013	0.5239	0.5548	0.7723	0.7553	0.7164	0.748
136	0.692	0.7982	0.8128	0.767667	0.773	0.7859	0.6833	0.7474
137	0.5863	0.6284	0.6502	0.621633	0.9175	0.9306	0.8935	0.913867
138	0.4452	0.4397	0.5067	0.463867	0.69	0.7221	0.705	0.7057
139	0.6054	0.5716	0.5808	0.585933	0.6265	0.6109	0.6076	0.615
140	0.7922	0.7436	0.7958	0.7772	0.8883	0.8301	0.8001	0.8395
141	0.3981	0.424	0.3773	0.3998	0.6934	0.7001	0.7196	0.704367
142	1.042	1.0082	1.0264	1.02553	0.8647	0.9591	0.94	0.921267
143	0.6907	0.6472	0.7284	0.688767	0.766	0.7614	0.7004	0.7426
144	0.9839	0.9754	0.8982	0.9525	0.6492	0.7907	0.679	0.7063
145	0.7617	0.7187	0.7067	0.729033	0.5713	0.8953	0.6569	0.707833
146	0.581	0.5927	0.6048	0.592833	0.5879	0.6128	0.5797	0.593467
147	0.6135	0.6015	0.6035	0.606167	0.7018	0.7346	0.7673	0.734567
148	0.631	0.6694	0.6368	0.645733	0.8587	0.8897	0.8472	0.8652
149	0.9358	0.9201	0.9096	0.921833	0.8149	0.8579	0.8812	0.851333
150	0.9139	0.8777	0.8636	0.885067	0.5362	0.59	0.5666	0.564267
151	0.8181	0.7845	0.7583	0.786967	0.7853	0.8887	0.9059	0.859967
152	0.6235	0.6465	0.6631	0.644367	0.5462	0.6382	0.6684	0.6176
153	0.5091	0.4773	0.5168	0.501067	0.8169	0.8571	0.8316	0.8352
154	0.7708	0.747	0.7797	0.765833	0.6436	0.7005	0.756	0.700033
155	0.4848	0.4721	0.5255	0.494133	0.7655	0.8889	0.9249	0.859767
156	0.6419	0.6587	0.6793	0.659967	0.4016	0.4655	0.4677	0.444933
157	0.8288	0.8502	0.8614	0.8468	0.9334	0.9165	0.959	0.9363
158	0.7286	0.7576	0.7264	0.737533	0.4582	0.4394	0.4329	0.4435
159	0.4925	0.5054	0.5189	0.5056	0.8314	0.827	0.8697	0.8427
160	0.7296	0.744	0.7645	0.746033	0.7333	0.7431	0.7674	0.747933
161	0.5982	0.5792	0.569	0.582133	0.7501	0.7952	0.736	0.760433
162	0.7105	0.6881	0.6748	0.691133	0.5699	0.597	0.5713	0.5794
163	0.7608	0.7713	0.767	0.766367	0.755	0.773	0.7583	0.7621
164	0.7444	0.7013	0.7509	0.7322	0.7439	0.7882	0.7611	0.7644
165	0.4598	0.4109	0.4398	0.436833	0.2989	0.3029	0.3229	0.308233
166	0.9221	0.9041	0.9193	0.915167	0.6002	0.6638	0.7175	0.6605
167	1.0849	1.0251	1.0189	1.04297	0.6342	0.5736	0.6557	0.621167
168	1.0774	0.9929	1.0249	1.03173	0.7208	0.71	0.6961	0.708967
169	0.8324	0.7918	0.7878	0.804	1.0191	0.9925	1.0173	1.00963
170	0.7333	0.6803	0.6746	0.696067	0.7887	0.6582	0.6194	0.688767
171	0.4281	0.424	0.4288	0.426967	0.3589	0.3002	0.3644	0.341167
172	0.9791	0.9449	0.994	0.972667	0.5282	0.5101	0.5452	0.527833
173	0.7963	0.7807	0.7872	0.788067	0.4333	0.436	0.4969	0.4554
174	0.4338	0.4257	0.4252	0.428233	0.2934	0.287	0.3145	0.2983
175	0.7463	0.7566	0.746	0.749633	0.8826	0.8672	0.866	0.871933
176	1.2356	1.2445	1.2207	1.2336	0.6695	0.7132	0.6931	0.691933
177	0.5955	0.5939	0.5833	0.5909	0.6305	0.6562	0.6366	0.6411
178	0.7845	0.7921	0.7711	0.782567	0.6328	0.5342	0.5689	0.578633
179	1.1824	1.1818	1.1539	1.1727	0.9815	0.8758	0.8741	0.910467
180	0.8639	0.8651	0.857	0.862	0.9651	0.9584	0.9293	0.950933
181	0.8018	0.78	0.763	0.7816	1.281	1.1686	1.1769	1.20883
182	0.6853	0.6743	0.6648	0.6748	0.8879	0.7942	0.9695	0.883867
183	0.6	0.5916	0.5885	0.593367	0.3094	0.2791	0.263	0.283833
184	1.0448	0.9881	0.942	0.991633	0.8018	0.7708	0.8322	0.8016
185	0.9131	0.8771	0.8555	0.8819	0.6701	0.6366	0.6752	0.660633
186	0.7651	0.7698	0.7622	0.7657	0.4641	0.4457	0.5143	0.4747
187	0.7703	0.7624	0.7063	0.746333	0.8453	0.8556	0.8407	0.8472
188	0.7961	0.8052	0.7813	0.7942	0.3725	0.3574	0.3606	0.3635
189	0.9737	1.0107	0.9981	0.994167	0.4055	0.4014	0.3828	0.396567
190	0.561	0.5684	0.5613	0.563567	0.5557	0.556	0.5743	0.562
191	0.6017	0.6231	0.6307	0.6185	1.0072	1.0047	0.9801	0.997333
192	1.1475	1.1518	1.0968	1.13203	0.915	0.9294	0.9595	0.934633
193	0.6881	0.6966	0.6688	0.6845	0.2736	0.2848	0.2841	0.280833
194	1.5708	1.5708	1.5227	1.55477	1.2464	1.1863	1.2451	1.22593
195	0.614	0.6002	0.5873	0.6005	0.7654	0.7391	0.6809	0.728467
196	0.9378	0.956	0.9038	0.932533	0.5547	0.5726	0.5296	0.5523
197	0.8537	0.8615	0.8118	0.842333	0.4683	0.4306	0.4445	0.4478
198	0.6631	0.6044	0.7843	0.683933	0.4598	0.4801	0.4335	0.4578
199	0.8797	0.9074	0.89	0.892367	0.9045	0.8627	0.8382	0.868467
200	1.1764	1.1446	1.1332	1.1514	0.8205	0.7989	0.8526	0.824
201	0.8075	0.7878	0.8226	0.805967	0.9582	0.9818	0.9925	0.9775
202	0.712	0.6717	0.6738	0.685833	0.833	0.843	0.892	0.856
203	0.8825	0.8884	0.8946	0.8885	0.4613	0.4595	0.4547	0.4585
204	1.4077	1.3869	1.433	1.4092	0.6974	0.7297	0.7314	0.7195
205	0.54	0.5213	0.5371	0.5328	0.9776	1.0509	1.0655	1.03133
206	1.5616	1.6004	1.5205	1.56083	1.0062	1.0416	1.1912	1.07967
207	1.1189	1.153	1.1036	1.12517	0.9981	0.9743	1.0326	1.00167
208	1.3986	1.5432	1.55	1.49727	0.5192	0.6352	0.5763	0.5769
209	1.0023	1.0341	0.9377	0.991367	0.8723	0.9318	0.9086	0.904233
210	0.7855	0.8171	0.8009	0.801167	0.5118	0.5227	0.5399	0.5248
211	0.8462	0.8088	0.8492	0.834733	0.9406	1.0207	1.0034	0.988233
212	0.7928	0.7886	0.7467	0.776033	1.0751	1.1413	1.1521	1.12283
213	1.3257	1.2521	1.2598	1.2792	0.8704	0.9611	1.0082	0.946567
214	1.2291	1.189	1.1692	1.19577	0.5667	0.5493	0.614	0.576667
215	1.1833	1.1669	1.1891	1.17977	1.0753	1.1332	1.1948	1.13443
216	0.782	0.697	0.6995	0.726167	0.6581	0.8098	0.6709	0.712933
217	0.4165	0.3901	0.4133	0.406633	1.1298	1.1469	1.2213	1.166
218	1.0317	0.9487	1.0389	1.00643	0.8296	0.8227	0.8973	0.849867
219	0.4549	0.4512	0.4728	0.459633	1.1783	1.1911	1.2325	1.20063
220	0.7212	0.612	0.7332	0.6888	0.3254	0.2935	0.3551	0.324667
221	1.1231	1.1458	1.1344	1.13443	1.4185	1.3063	1.2906	1.33847
222	0.8572	0.8632	0.874	0.8648	0.3521	0.3738	0.3365	0.354133
223	0.5013	0.4595	0.5048	0.488533	0.989	1.0056	0.912	0.968867
224	1.0066	0.931	1.0377	0.991767	0.8524	0.8914	0.8617	0.8685
225	0.6044	0.6302	0.6307	0.621767	1.004	0.9946	1.0513	1.01663
226	0.819	0.7538	0.8212	0.798	0.6585	0.6423	0.6578	0.652867
227	0.974	0.9653	1.001	0.9801	1.1166	1.1094	1.1135	1.11317
228	0.9005	0.8754	0.862	0.8793	1.0298	1.001	1.0247	1.0185
229	0.7035	0.704	0.6948	0.700767	0.8367	0.7963	0.8349	0.822633
230	0.6123	0.5887	0.5773	0.592767	1.2333	1.1634	1.1691	1.1886
231	0.5312	0.4977	0.496	0.5083	1.2321	1.2647	1.2611	1.25263
232	0.6877	0.6875	0.6449	0.673367	1.0502	1.0216	0.9949	1.02223
233	0.8766	0.8998	0.8492	0.8752	1.2198	1.1922	1.1734	1.19513
234	1.1618	1.2152	1.191	1.18933	1.3681	1.2986	1.2776	1.31477
235	0.7243	0.796	0.7874	0.769233	0.6424	0.598	0.6181	0.6195
236	0.7394	0.7476	0.7623	0.749767	1.3497	1.3391	1.2921	1.32697
237	0.8193	0.9363	0.9198	0.8918	1.2536	1.284	1.3048	1.2808
238	0.75	0.765	0.7849	0.766633	1.1942	1.2079	1.1999	1.20067
239	0.5625	0.5751	0.6022	0.579933	0.903	0.9362	0.9076	0.9156
240	0.7395	0.7743	0.7873	0.767033	0.9084	0.8991	0.8878	0.898433
241	0.9656	0.9621	0.9848	0.970833	1.245	1.252	1.2174	1.23813
242	0.9464	0.9243	0.9278	0.932833	0.9004	0.8707	0.8826	0.884567
243	0.6554	0.6656	0.7072	0.676067	1.184	1.2636	1.2223	1.2233
244	0.9172	0.9535	0.9344	0.935033	1.2903	1.3028	1.277	1.29003
245	1.0391	1.0966	1.0565	1.06407	1.2673	1.2623	1.3263	1.2853
246	0.7088	0.6609	0.6898	0.6865	1.1649	1.1541	1.194	1.171
247	1.0495	1.0098	1.0013	1.0202	1.1935	1.2094	1.2174	1.20677
248	0.8064	0.8115	0.8106	0.8095	0.7399	0.7004	0.7087	0.716333
249	0.7936	0.7427	0.7305	0.7556	1.1543	1.0849	1.1504	1.12987
250	0.6058	0.564	0.5944	0.588067	0.9126	0.8907	0.8883	0.8972
251	1.0183	1.0226	1.0122	1.0177	1.1491	1.1409	1.196	1.162
252	1.1873	1.218	1.1654	1.19023	1.3536	1.3073	1.3282	1.3297
253	0.7216	0.7132	0.6526	0.6958	0.9233	0.9025	0.8631	0.8963
254	0.6278	0.6349	0.6274	0.630033	1.0276	0.9984	1.0134	1.01313
255	0.9951	1.0004	0.9902	0.995233	1.0485	1.073	1.048	1.0565
256	0.9367	0.8925	0.8973	0.908833	1.1012	1.0967	1.0899	1.09593
257	0.5617	0.5911	0.591	0.581267	1.0172	0.9806	0.9903	0.996033
258	1.0568	1.0788	1.028	1.05453	1.1304	1.1315	1.0921	1.118
259	1.0761	1.1295	1.0801	1.09523	1.2156	1.2262	1.1672	1.203
260	0.8055	0.8262	0.7867	0.806133	0.8195	0.8899	0.8916	0.867
261	0.771	0.7297	0.7389	0.746533	1.0728	1.0262	1.009	1.036
262	0.7504	0.7874	0.78	0.7726	0.4547	0.4516	0.4488	0.4517
263	1.2343	1.3379	1.2911	1.28777	0.5084	0.5192	0.5653	0.530967
264	0.5565	0.5355	0.5658	0.5526	0.4696	0.4937	0.5032	0.488833
265	0.7296	0.7256	0.731	0.728733	0.5219	0.5193	0.5792	0.540133
266	0.5576	0.5573	0.5532	0.556033	0.3758	0.3925	0.3867	0.385
267	0.4551	0.4989	0.4881	0.4807	0.3839	0.3963	0.4107	0.396967
268	0.5305	0.5113	0.5546	0.532133	0.3799	0.3952	0.4239	0.399667
269	0.6108	0.6207	0.6396	0.6237	0.3158	0.3197	0.3496	0.328367
270	0.6454	0.6385	0.6226	0.6355	0.8857	0.902	0.8629	0.883533
271	0.7063	0.6881	0.7029	0.6991	1.445	1.3652	1.42	1.41007
272	0.4755	0.4659	0.4651	0.468833	0.8644	0.891	0.8827	0.879367
273	0.5586	0.5494	0.5494	0.552467	0.8714	0.8527	0.8489	0.857667
274	0.5549	0.576	0.547	0.5593	0.7979	0.7642	0.7623	0.7748
275	0.5804	0.5576	0.6029	0.5803	0.4061	0.3818	0.3763	0.388067
276	0.5493	0.5054	0.4997	0.518133	0.392	0.4172	0.4181	0.4091
277	0.5484	0.5306	0.5191	0.5327	0.7119	0.7242	0.7117	0.715933
278	0.6862	0.6861	0.6627	0.678333	0.9358	0.9828	0.9347	0.9511
279	0.9926	0.9111	0.9961	0.9666	1.0177	0.9991	1.0441	1.0203

## Sheet: Table B
Table B. Raw data of I-ELISA for Negative
No.	OD450 of Fusion Protein			Mean	OD450 of LPS			Mean
1	0.1942	0.19	0.1834	0.1892	0.1148	0.1269	0.1199	0.120533
2	0.1498	0.1356	0.127	0.137467	0.1107	0.1261	0.1201	0.118967
3	0.1546	0.1404	0.1315	0.142167	0.0968	0.1189	0.1125	0.1094
4	0.2902	0.2643	0.2496	0.268033	0.134	0.1507	0.1636	0.149433
5	0.2974	0.2557	0.248	0.267033	0.1183	0.1439	0.1296	0.1306
6	0.144	0.1409	0.1343	0.139733	0.0961	0.0937	0.1185	0.102767
7	0.1363	0.1283	0.1317	0.1321	0.0905	0.1047	0.0921	0.0957667
8	0.3307	0.322	0.3146	0.322433	0.1219	0.1289	0.1178	0.122867
9	0.0835	0.0891	0.0855	0.0860333	0.0862	0.0863	0.0891	0.0872
10	0.1318	0.1301	0.133	0.131633	0.0877	0.0816	0.0926	0.0873
11	0.2131	0.2244	0.2255	0.221	0.0963	0.0997	0.0936	0.0965333
12	0.3469	0.3518	0.3551	0.351267	0.1253	0.1285	0.1179	0.1239
13	0.2812	0.2654	0.2711	0.272567	0.1028	0.1056	0.1015	0.1033
14	0.3769	0.3687	0.3607	0.368767	0.0966	0.0945	0.1015	0.0975333
15	0.1657	0.1602	0.148	0.157967	0.1017	0.0927	0.0945	0.0963
16	0.1379	0.1495	0.1425	0.1433	0.1414	0.1515	0.1322	0.1417
17	0.2591	0.2715	0.2501	0.260233	0.0751	0.0814	0.0823	0.0796
18	0.176	0.1714	0.1749	0.1741	0.0946	0.0942	0.0852	0.0913333
19	0.1604	0.1554	0.1515	0.155767	0.0875	0.0763	0.0837	0.0825
20	0.2587	0.2547	0.2647	0.259367	0.1177	0.112	0.1247	0.118133
21	0.2033	0.1877	0.2013	0.197433	0.0847	0.0786	0.0795	0.0809333
22	0.1721	0.1551	0.1716	0.166267	0.0915	0.0868	0.0883	0.0888667
23	0.2096	0.1912	0.2063	0.202367	0.0863	0.0832	0.0821	0.0838667
24	0.2865	0.2851	0.3089	0.2935	0.0875	0.0966	0.0824	0.0888333
25	0.1355	0.1304	0.1322	0.1327	0.0813	0.0778	0.0803	0.0798
26	0.2287	0.1984	0.2074	0.2115	0.1057	0.0932	0.0989	0.0992667
27	0.3716	0.3552	0.3923	0.373033	0.0762	0.074	0.0733	0.0745
28	0.1944	0.1906	0.1967	0.1939	0.1065	0.1035	0.1084	0.106133
29	0.2507	0.2705	0.2683	0.263167	0.08	0.0747	0.0737	0.0761333
30	0.1727	0.1853	0.1744	0.177467	0.0746	0.0862	0.0774	0.0794
31	0.1785	0.2048	0.187	0.1901	0.0829	0.0758	0.0792	0.0793
32	0.1411	0.149	0.1463	0.145467	0.0984	0.1004	0.0889	0.0959
33	0.3089	0.3196	0.3075	0.312	0.0649	0.0658	0.064	0.0649
34	0.197	0.1901	0.1991	0.1954	0.0902	0.0811	0.0943	0.0885333
35	0.3266	0.29	0.2989	0.305167	0.086	0.0833	0.0857	0.085
36	0.2282	0.2154	0.2089	0.2175	0.0817	0.0814	0.0855	0.0828667
37	0.1535	0.1409	0.1414	0.145267	0.0574	0.0571	0.0557	0.0567333
38	0.2026	0.1873	0.1785	0.189467	0.0759	0.076	0.0728	0.0749
39	0.1243	0.1264	0.1201	0.1236	0.0917	0.0917	0.0888	0.0907333
40	0.2103	0.1891	0.1808	0.1934	0.0983	0.0919	0.0933	0.0945
41	0.2423	0.2136	0.2265	0.227467	0.0728	0.0715	0.0728	0.0723667
42	0.1661	0.1551	0.155	0.158733	0.0641	0.0668	0.0655	0.0654667
43	0.2072	0.1976	0.2021	0.2023	0.0753	0.0737	0.0737	0.0742333
44	0.2367	0.2384	0.2308	0.2353	0.0764	0.085	0.0757	0.0790333
45	0.1096	0.1116	0.1114	0.110867	0.052	0.0555	0.0567	0.0547333
46	0.1652	0.1783	0.1728	0.1721	0.1505	0.1503	0.1496	0.150133
47	0.199	0.1912	0.1878	0.192667	0.0634	0.0627	0.0652	0.0637667
48	0.1219	0.1197	0.1231	0.121567	0.0818	0.0849	0.0838	0.0835
49	0.1752	0.1791	0.1863	0.1802	0.0688	0.0683	0.0665	0.0678667
50	0.1892	0.2053	0.1853	0.193267	0.0664	0.0637	0.0661	0.0654
51	0.1315	0.1335	0.133	0.132667	0.0675	0.0678	0.0686	0.0679667
52	0.1754	0.1631	0.1719	0.170133	0.0786	0.082	0.0775	0.0793667
53	0.093	0.0933	0.1022	0.0961667	0.0658	0.0685	0.0703	0.0682
54	0.1483	0.1221	0.1103	0.1269	0.073	0.0714	0.0732	0.0725333
55	0.2601	0.2086	0.2242	0.230967	0.0676	0.0643	0.0702	0.0673667
56	0.145	0.1344	0.1318	0.137067	0.0925	0.0898	0.0977	0.0933333
57	0.1684	0.1484	0.1404	0.1524	0.0824	0.0781	0.0867	0.0824
58	0.2468	0.2158	0.1964	0.219667	0.0731	0.0759	0.0692	0.0727333
59	0.165	0.1148	0.1081	0.1293	0.0806	0.0793	0.077	0.0789667
60	0.1586	0.1523	0.1402	0.150367	0.09	0.0969	0.0844	0.0904333
61	0.1641	0.1583	0.1659	0.162767	0.0802	0.0863	0.0851	0.0838667
62	0.1268	0.1294	0.1171	0.124433	0.0807	0.0738	0.0743	0.0762667
63	0.1209	0.118	0.1122	0.117033	0.0875	0.0792	0.0821	0.0829333
64	0.0866	0.0883	0.0804	0.0851	0.1182	0.1132	0.1041	0.111833
65	0.0716	0.0688	0.067	0.0691333	0.076	0.0741	0.0781	0.0760667
66	0.1417	0.1442	0.1331	0.139667	0.0721	0.072	0.0677	0.0706
67	0.2123	0.2051	0.1931	0.2035	0.0738	0.0715	0.0709	0.0720667
68	0.148	0.1424	0.1373	0.142567	0.1	0.1023	0.0916	0.0979667
69	0.2132	0.2196	0.2111	0.214633	0.0865	0.0893	0.084	0.0866
70	0.2659	0.2732	0.2708	0.269967	0.0741	0.0743	0.0705	0.0729667
71	0.1422	0.1339	0.122	0.1327	0.0786	0.0757	0.0706	0.0749667
72	0.1861	0.1877	0.1822	0.185333	0.0942	0.0939	0.0945	0.0942
73	0.2036	0.1989	0.1902	0.197567	0.0718	0.0741	0.0813	0.0757333
74	0.3044	0.287	0.2548	0.282067	0.0547	0.0531	0.0616	0.0564667
75	0.1937	0.1863	0.1719	0.183967	0.0622	0.0706	0.0671	0.0666333
76	0.2762	0.2618	0.2495	0.2625	0.1715	0.1922	0.164	0.1759
77	0.2683	0.2498	0.244	0.254033	0.0611	0.0568	0.0608	0.0595667
78	0.1386	0.1784	0.1646	0.160533	0.1529	0.1472	0.1498	0.149967
79	0.1396	0.1294	0.1255	0.1315	0.146	0.1534	0.1573	0.152233
80	0.1886	0.1908	0.1777	0.1857	0.0871	0.0871	0.0847	0.0863
81	0.2162	0.2099	0.2196	0.215233	0.0572	0.0557	0.0578	0.0569
82	0.1503	0.1794	0.1754	0.168367	0.0554	0.057	0.0525	0.0549667
83	0.2554	0.2358	0.2215	0.237567	0.056	0.0559	0.0673	0.0597333
84	0.2463	0.2507	0.2388	0.245267	0.0669	0.0717	0.0635	0.0673667
85	0.192	0.1812	0.1976	0.190267	0.0558	0.0513	0.053	0.0533667
86	0.1195	0.1146	0.106	0.113367	0.0654	0.06	0.0598	0.0617333
87	0.1054	0.0978	0.0972	0.100133	0.0652	0.0626	0.0604	0.0627333
88	0.1842	0.1623	0.1689	0.1718	0.0835	0.0811	0.0856	0.0834
89	0.1798	0.1516	0.1553	0.162233	0.0702	0.0779	0.0792	0.0757667
90	0.1604	0.1498	0.1469	0.152367	0.0643	0.0644	0.0657	0.0648
91	0.1691	0.1409	0.1516	0.153867	0.0577	0.0555	0.0664	0.0598667
92	0.1622	0.1516	0.1549	0.156233	0.0838	0.0855	0.0823	0.0838667
93	0.1197	0.1187	0.1246	0.121	0.0439	0.046	0.0546	0.0481667
94	0.1105	0.1179	0.1101	0.112833	0.0555	0.0563	0.0581	0.0566333
95	0.1777	0.2009	0.2054	0.194667	0.0625	0.0634	0.0536	0.0598333
96	0.2289	0.2403	0.2391	0.2361	0.0742	0.0722	0.061	0.0691333
97	0.3935	0.3762	0.3854	0.385033	0.2745	0.2744	0.2643	0.271067
98	0.2317	0.2107	0.1994	0.213933	0.2577	0.2409	0.254	0.250867
99	0.2126	0.2095	0.1974	0.2065	0.1643	0.1679	0.1548	0.162333
100	0.2682	0.2519	0.2285	0.249533	0.2658	0.2639	0.275	0.268233
101	0.2893	0.2519	0.2382	0.2598	0.1607	0.1469	0.1507	0.152767
102	0.1871	0.1825	0.1742	0.181267	0.2478	0.2407	0.247	0.245167
103	0.3303	0.3367	0.3213	0.329433	0.2784	0.2584	0.2574	0.264733
104	0.2553	0.2395	0.2251	0.239967	0.282	0.2548	0.2731	0.269967
105	0.4382	0.4761	0.4832	0.465833	0.2826	0.2907	0.2814	0.2849
106	0.5279	0.5428	0.5819	0.550867	0.267	0.2341	0.2222	0.2411
107	0.3426	0.4083	0.4003	0.383733	0.3118	0.2997	0.2641	0.291867
108	0.539	0.5281	0.5204	0.529167	0.2464	0.2346	0.234	0.238333
109	0.4429	0.4528	0.4874	0.461033	0.2496	0.224	0.221	0.231533
110	0.3268	0.3535	0.3703	0.3502	0.1902	0.1743	0.1754	0.179967
111	0.5147	0.5059	0.5291	0.516567	0.341	0.3136	0.2954	0.316667
112	0.5939	0.5584	0.5985	0.5836	0.3087	0.3105	0.308	0.309067
113	0.4291	0.4353	0.4834	0.449267	0.2219	0.2286	0.2262	0.225567
114	0.4413	0.4562	0.4403	0.445933	0.286	0.2853	0.2891	0.2868
115	0.4937	0.539	0.4836	0.505433	0.2686	0.2664	0.2745	0.269833
116	0.4752	0.4855	0.4904	0.4837	0.2218	0.2249	0.2197	0.222133
117	0.2272	0.2367	0.2358	0.233233	0.1911	0.2021	0.1933	0.1955
118	0.4774	0.4642	0.4597	0.4671	0.4539	0.432	0.4222	0.436033
119	0.4421	0.3958	0.4013	0.413067	0.2117	0.2137	0.215	0.213467
120	0.5373	0.5213	0.5554	0.538	0.2566	0.2634	0.2679	0.262633
121	0.5085	0.5139	0.5183	0.513567	0.217	0.236	0.2282	0.227067
122	0.3818	0.3787	0.3632	0.374567	0.1807	0.1814	0.1989	0.187
123	0.3171	0.305	0.3098	0.310633	0.1888	0.1768	0.2091	0.191567
124	0.4914	0.4901	0.4592	0.480233	0.308	0.3206	0.381	0.336533
125	0.43	0.4276	0.444	0.433867	0.2676	0.2813	0.3046	0.2845
126	0.5341	0.5323	0.5422	0.5362	0.2615	0.2669	0.2751	0.267833

## Sheet: Table C
Table C. Raw data of I-ELISA for Cross-Reactivity
NO.	Pathogens	OD450 of Fusion Protein			Mean	OD450 of LPS			Mean
1	Pseudomonas putida	0.3454	0.3447	0.3554	0.3485	0.1462	0.1457	0.147	0.1463
2	Aeromonas sobria	0.255	0.2559	0.2669	0.259267	0.1401	0.1398	0.1322	0.137367
3	Staphylococcus haemolyticus	0.1988	0.1998	0.2032	0.2006	0.1192	0.1154	0.1252	0.119933
4	Escherichia coli	0.1364	0.1391	0.1335	0.136333	0.0846	0.0912	0.083	0.0862667
5	Klebsiella pneumoniae	0.2799	0.2482	0.2933	0.2738	0.0984	0.0959	0.0993	0.0978667
6	Escherichia coli	0.1878	0.1812	0.1955	0.188167	0.0979	0.0906	0.0898	0.0927667
7	Staphylococcus saprophyticus	0.1732	0.1684	0.1713	0.170967	0.1553	0.1313	0.1414	0.142667
8	Moraxella osloensis	0.233	0.2166	0.2272	0.2256	0.3122	0.3064	0.3154	0.311333
9	Staphylococcus hominis	0.2478	0.235	0.2425	0.241767	0.1372	0.1362	0.1534	0.142267
10	Raoultella ornithinolytica	0.2317	0.2596	0.2547	0.248667	0.1296	0.1263	0.1183	0.124733
11	Escherichia coli	0.2557	0.2733	0.2459	0.2583	0.1291	0.1272	0.1374	0.131233
12	Staphylococcus aureus	0.1183	0.1347	0.1196	0.1242	0.1045	0.102	0.1007	0.1024
13	Klebsiella pneumoniae	0.1294	0.1597	0.1379	0.142333	0.098	0.0917	0.0958	0.0951667
14	Pseudomonas aeruginosa	0.172	0.1911	0.1822	0.181767	0.0992	0.1035	0.0951	0.0992667
15	Streptococcus constellatus	0.1177	0.129	0.1227	0.123133	0.1695	0.1796	0.1714	0.1735
16	Enterococcus faecium	0.1825	0.1768	0.1599	0.173067	0.1424	0.1358	0.1357	0.137967
17	Staphylococcus hominis	0.0757	0.082	0.0721	0.0766	0.1234	0.1307	0.1844	0.146167
18	Klebsiella pneumoniae	0.174	0.1814	0.1695	0.174967	0.3307	0.3316	0.3227	0.328333
19	Escherichia coli	0.211	0.222	0.2196	0.217533	0.3604	0.3526	0.3484	0.3538
20	Enterococcus faecium	0.154	0.1567	0.1492	0.1533	0.8377	0.8094	0.8499	0.832333
21	Escherichia coli	0.2135	0.2002	0.1994	0.204367	0.3353	0.3367	0.3397	0.337233
22	Escherichia coli	0.1332	0.1376	0.148	0.1396	0.6437	0.6371	0.648	0.642933
23	Pseudomonas aeruginosa	0.1856	0.187	0.1696	0.180733	0.2459	0.2572	0.2386	0.247233
24	Staphylococcus aureus	0.1274	0.1391	0.1309	0.132467	0.3139	0.3047	0.3096	0.3094
25	Streptococcus dysgalactiae	0.1626	0.1583	0.1539	0.158267	0.2047	0.2014	0.2049	0.203667
26	Escherichia coli	0.1587	0.1617	0.1514	0.157267	0.3304	0.3066	0.3273	0.321433
27	Escherichia coli	0.167	0.1673	0.1708	0.168367	0.293	0.2842	0.2907	0.2893
28	Staphylococcus aureus	0.2341	0.2174	0.2182	0.223233	0.2172	0.1867	0.199	0.200967
29	Escherichia coli	0.1994	0.1992	0.1906	0.1964	0.1633	0.1411	0.1483	0.1509
30	Staphylococcus hominis	0.2436	0.2605	0.2336	0.2459	0.2396	0.1971	0.1989	0.211867
31	Pseudomonas aeruginosa	0.3202	0.3213	0.3162	0.319233	0.3259	0.3041	0.2967	0.3089
32	Klebsiella pneumoniae	0.2951	0.2784	0.2723	0.281933	0.2952	0.2732	0.286	0.2848
33	Escherichia coli	0.3615	0.3561	0.3424	0.353333	0.4208	0.3924	0.387	0.400067
34	Escherichia coli	0.3747	0.3965	0.3754	0.3822	0.2995	0.2466	0.2402	0.2621
35	Escherichia coli	0.3057	0.2987	0.3045	0.302967	0.3925	0.3355	0.3491	0.359033
36	Klebsiella oxytoca	0.1609	0.1705	0.1637	0.165033	0.2358	0.2243	0.234	0.231367
37	Enterobacter cloacae complex	0.2026	0.2009	0.2077	0.203733	0.2357	0.2454	0.2329	0.238
38	Pseudomonas aeruginosa	0.2249	0.2164	0.2061	0.2158	0.294	0.2597	0.2926	0.2821
39	Escherichia coli	0.328	0.3405	0.3403	0.336267	0.2336	0.2698	0.2302	0.244533
40	Pseudomonas aeruginosa	0.2258	0.2258	0.2433	0.231633	0.3825	0.4003	0.4096	0.397467
41	Escherichia coli	0.2099	0.2229	0.2191	0.2173	0.2191	0.2096	0.2054	0.211367
42	Pseudomonas aeruginosa	0.2355	0.2232	0.2132	0.223967	0.2376	0.2347	0.2664	0.246233
43	Escherichia coli	0.3979	0.4019	0.4192	0.406333	0.4428	0.4683	0.4779	0.463
44	Klebsiella pneumoniae	0.144	0.134	0.1444	0.1408	0.2255	0.2397	0.2248	0.23
45	Staphylococcus aureus	0.16	0.1638	0.1717	0.165167	0.2337	0.2535	0.2531	0.246767
46	Escherichia coli	0.1322	0.1357	0.1415	0.136467	0.152	0.1585	0.1661	0.158867
47	Klebsiella pneumoniae	0.2667	0.277	0.2687	0.2708	0.3018	0.3072	0.3216	0.3102
48	Klebsiella aerogenes	0.2496	0.2534	0.2732	0.258733	0.2661	0.2329	0.2462	0.2484
49	Klebsiella pneumoniae	0.1692	0.1901	0.1858	0.1817	0.2463	0.2274	0.222	0.2319
50	Enterococcus faecium	0.3006	0.3094	0.3016	0.303867	0.1784	0.1865	0.1889	0.1846
51	Staphylococcus aureus	0.2923	0.2636	0.2814	0.2791	0.3043	0.3116	0.3122	0.309367
52	Enterococcus faecalis	0.111	0.1213	0.1228	0.118367	0.1502	0.1454	0.1475	0.1477
53	Acinetobacter baumannii	0.2112	0.2111	0.2303	0.217533	0.2042	0.2288	0.269	0.234
54	Escherichia coli	0.2255	0.2361	0.2406	0.234067	0.1875	0.1583	0.1673	0.171033
55	Pseudomonas aeruginosa	0.3009	0.3193	0.3284	0.3162	0.3224	0.3259	0.3737	0.340667
56	Acinetobacter baumannii complex	0.1077	0.1073	0.1113	0.108767	0.1013	0.1043	0.0924	0.0993333
57	Klebsiella pneumoniae	0.1502	0.1579	0.1696	0.159233	0.1647	0.1678	0.2062	0.179567
58	Escherichia coli	0.2805	0.2833	0.2596	0.274467	0.3358	0.2838	0.3052	0.308267
59	Escherichia coli	0.2293	0.2564	0.2388	0.2415	0.272	0.256	0.271	0.266333
60	Streptococcus agalactiae	0.248	0.2294	0.2337	0.237033	0.341	0.3367	0.3239	0.333867
61	Staphylococcus aureus	0.1228	0.1027	0.1248	0.116767	0.1811	0.1767	0.1709	0.176233
62	Providencia stuartii	0.2035	0.2002	0.1789	0.1942	0.2444	0.2309	0.2184	0.231233
63	Escherichia coli	0.2419	0.2456	0.2525	0.246667	0.2353	0.2031	0.2091	0.215833
64	Escherichia coli	0.2259	0.2068	0.2056	0.212767	0.2985	0.281	0.269	0.282833
65	Klebsiella aerogenes	0.2477	0.2301	0.2431	0.2403	0.2344	0.2143	0.2031	0.217267
66	Escherichia coli	0.1926	0.1962	0.1708	0.186533	0.2288	0.1865	0.1786	0.197967
67	Klebsiella pneumoniae	0.2577	0.2446	0.2545	0.252267	0.1945	0.1834	0.1928	0.190233
68	Staphylococcus aureus	0.3071	0.3012	0.3266	0.311633	0.1815	0.1763	0.1707	0.176167
69	Acinetobacter baumannii	0.2058	0.1916	0.1618	0.1864	0.1858	0.1786	0.1816	0.182
70	Escherichia coli	0.2088	0.216	0.2218	0.215533	0.1946	0.2044	0.2036	0.200867
71	Enterococcus faecium	0.3306	0.3357	0.3511	0.339133	0.1582	0.1618	0.1624	0.1608
72	Klebsiella pneumoniae	0.1337	0.1228	0.1282	0.128233	0.1308	0.1592	0.128	0.139333
73	Pseudomonas aeruginosa	0.2088	0.2256	0.2127	0.2157	0.2201	0.23	0.2249	0.225
74	Pseudomonas aeruginosa	0.2382	0.2689	0.2681	0.2584	0.15	0.1565	0.1532	0.153233
75	Enterococcus faecium	0.1483	0.1442	0.1544	0.148967	0.2489	0.2426	0.2306	0.2407
76	Acinetobacter baumannii	0.1138	0.1035	0.1139	0.1104	0.1581	0.1431	0.1582	0.153133
77	Escherichia coli	0.274	0.2567	0.2617	0.264133	0.1691	0.1822	0.1814	0.177567
78	Klebsiella pneumoniae	0.1581	0.1508	0.176	0.161633	0.1649	0.1735	0.172	0.170133
79	Klebsiella pneumoniae	0.1794	0.1839	0.1878	0.1837	0.1537	0.1519	0.1497	0.151767
80	Staphylococcus aureus	0.1736	0.1637	0.1739	0.1704	0.1219	0.1276	0.1248	0.124767
81	Escherichia coli	0.1488	0.1477	0.1487	0.1484	0.1425	0.1444	0.1472	0.1447
82	Escherichia coli	0.2065	0.2226	0.2039	0.211	0.5459	0.5171	0.5294	0.5308
83	Stenotrophomonas maltophilia	0.1701	0.1668	0.1837	0.173533	0.2259	0.2272	0.2318	0.2283
84	Pseudomonas aeruginosa	0.2669	0.2631	0.2502	0.260067	0.2343	0.2393	0.2472	0.240267
85	Enterococcus faecium	0.1911	0.2025	0.1902	0.1946	0.1274	0.1219	0.175	0.141433
86	Proteus mirabilis	0.2771	0.2822	0.2774	0.2789	0.2471	0.2577	0.2883	0.264367
87	Pseudomonas aeruginosa	0.1753	0.1721	0.1874	0.178267	0.2146	0.2065	0.2355	0.218867
88	Enterobacter cloacae	0.1386	0.1363	0.1325	0.1358	0.1358	0.1502	0.149	0.145
89	Klebsiella pneumoniae	0.1989	0.2033	0.2143	0.2055	0.207	0.2058	0.217	0.209933
90	Klebsiella pneumoniae	0.1892	0.2097	0.1979	0.198933	0.2395	0.2416	0.2634	0.248167
91	Escherichia coli	0.269	0.254	0.2597	0.2609	0.2588	0.3384	0.3506	0.315933
92	Escherichia coli	0.2982	0.2902	0.2832	0.290533	0.5524	0.5362	0.5167	0.5351
93	Streptococcus agalactiae	0.3939	0.3855	0.3913	0.390233	0.3539	0.3734	0.3371	0.3548
94	Klebsiella pneumoniae	0.2602	0.2484	0.2407	0.249767	0.2722	0.2595	0.2443	0.258667
95	Klebsiella pneumoniae	0.36	0.3351	0.348	0.3477	0.3734	0.354	0.3353	0.354233
96	Escherichia coli	0.3931	0.3674	0.3566	0.372367	0.4115	0.4007	0.3842	0.3988
97	Klebsiella pneumoniae	0.2269	0.2136	0.2072	0.2159	0.3285	0.316	0.31	0.318167
98	Streptococcus pneumoniae	0.2938	0.2818	0.2869	0.2875	0.291	0.2773	0.2733	0.280533
99	Escherichia coli	0.2756	0.2645	0.2542	0.264767	0.3261	0.3017	0.3196	0.3158
100	Klebsiella oxytoca	0.231	0.2337	0.255	0.2399	0.4112	0.3923	0.378	0.393833
101	Escherichia coli	0.144	0.1437	0.1445	0.144067	0.2081	0.2022	0.2153	0.208533
102	Pseudomonas aeruginosa	0.2682	0.2784	0.2807	0.275767	0.3407	0.3307	0.357	0.3428
103	Acinetobacter baumannii	0.2192	0.2189	0.2271	0.221733	0.2181	0.2228	0.246	0.228967
104	Stenotrophomonas maltophilia	0.2408	0.2432	0.2506	0.244867	0.2441	0.2429	0.2499	0.245633
105	Escherichia coli	0.5308	0.5614	0.5616	0.551267	0.1738	0.1824	0.1921	0.182767
106	Klebsiella pneumoniae	0.2188	0.2187	0.231	0.222833	0.137	0.1357	0.1462	0.139633
107	Klebsiella oxytoca	0.261	0.2644	0.281	0.2688	0.2256	0.2358	0.2497	0.237033
108	Acinetobacter baumannii	0.2411	0.2492	0.2588	0.2497	0.4101	0.4049	0.3878	0.400933
109	Escherichia coli	0.2221	0.2236	0.226	0.2239	0.1972	0.1938	0.1854	0.192133
110	Aeromonas punctata (caviae)	0.2307	0.2334	0.2305	0.231533	0.2568	0.2771	0.2539	0.2626
111	Stenotrophomonas maltophilia	0.3338	0.3439	0.3301	0.335933	0.2451	0.2567	0.2455	0.2491
112	Escherichia coli	0.1766	0.1925	0.1994	0.1895	0.1542	0.1514	0.1602	0.155267
113	Pseudomonas aeruginosa	0.5733	0.5797	0.5746	0.575867	0.6471	0.6456	0.6368	0.643167
114	Enterococcus faecium	0.2798	0.2855	0.2873	0.2842	0.3097	0.326	0.3025	0.312733
115	Escherichia coli	0.3789	0.3806	0.3859	0.3818	0.3196	0.3274	0.2918	0.312933
116	Escherichia coli	0.5546	0.5571	0.5229	0.544867	0.7371	0.7381	0.8121	0.762433
117	Klebsiella pneumoniae	0.2291	0.2348	0.2396	0.2345	0.3816	0.3829	0.4261	0.396867
118	Enterococcus faecalis	0.1807	0.1956	0.1894	0.188567	0.2929	0.2959	0.275	0.287933
119	Klebsiella aerogenes	0.3103	0.2937	0.3216	0.308533	0.2806	0.2798	0.3315	0.2973
120	Escherichia coli	0.1958	0.2	0.2066	0.2008	0.171	0.1812	0.2073	0.1865
121	Klebsiella pneumoniae	0.2571	0.2581	0.2787	0.264633	0.1652	0.1554	0.1802	0.166933
122	Klebsiella oxytoca	0.2058	0.2088	0.2218	0.212133	0.3368	0.3198	0.3787	0.3451
123	Escherichia coli	0.3444	0.325	0.3238	0.331067	0.2668	0.2667	0.3091	0.280867
124	Escherichia coli	0.2191	0.2038	0.2085	0.210467	0.392	0.3932	0.3995	0.3949
125	Escherichia coli	0.3524	0.3418	0.3402	0.3448	0.2963	0.2891	0.2754	0.286933
126	Pseudomonas aeruginosa	0.1548	0.1718	0.1609	0.1625	0.2194	0.1862	0.1896	0.1984
127	Klebsiella pneumoniae	0.1612	0.1541	0.1458	0.1537	0.2053	0.1673	0.1795	0.184033
128	Pseudomonas aeruginosa	0.2344	0.2215	0.2129	0.222933	0.3216	0.3027	0.2967	0.307
129	Acinetobacter baumannii	0.3148	0.3268	0.3021	0.314567	0.3678	0.3853	0.362	0.3717
130	Escherichia coli	0.2872	0.2662	0.2838	0.279067	0.3267	0.313	0.3062	0.3153
131	Serratia marcescens	0.4676	0.4417	0.4535	0.454267	0.5501	0.5518	0.548	0.549967
132	Pseudomonas aeruginosa	0.3294	0.3549	0.3284	0.337567	0.2716	0.2626	0.2814	0.271867
133	Escherichia coli	0.2054	0.1959	0.2046	0.201967	0.2177	0.2083	0.2194	0.215133
134	Klebsiella pneumoniae	0.2152	0.2248	0.2241	0.221367	0.1466	0.1375	0.1514	0.145167
135	Klebsiella pneumoniae	0.3751	0.3914	0.3885	0.385	0.2461	0.2229	0.2461	0.238367
136	Streptococcus pneumoniae	0.199	0.1908	0.1943	0.1947	0.1703	0.1647	0.1559	0.163633
137	Enterobacter cloacae	0.2824	0.2592	0.2504	0.264	0.3143	0.3028	0.3065	0.307867
138	Escherichia coli	0.294	0.2717	0.2807	0.282133	0.2614	0.2567	0.276	0.2647
139	Escherichia coli	0.4234	0.3842	0.3932	0.400267	0.2547	0.2394	0.2388	0.2443
140	Escherichia coli	0.3515	0.3498	0.3307	0.344	0.6869	0.6906	0.666	0.681167
141	Klebsiella pneumoniae	0.1345	0.1219	0.1178	0.124733	0.2112	0.1976	0.2033	0.204033
142	Staphylococcus aureus	0.4229	0.4231	0.4169	0.420967	0.2498	0.2626	0.263	0.258467
143	Staphylococcus aureus	0.2346	0.224	0.2314	0.23	0.317	0.3107	0.305	0.3109
144	Staphylococcus aureus	0.2273	0.2124	0.2087	0.216133	0.3043	0.2999	0.299	0.301067
145	Escherichia coli	0.1895	0.1829	0.1767	0.183033	0.3971	0.3699	0.3561	0.374367
146	Staphylococcus epidermidis	0.3971	0.3716	0.3656	0.3781	0.2805	0.287	0.2994	0.288967
147	Klebsiella pneumoniae	0.1987	0.1931	0.1821	0.1913	0.2363	0.2438	0.2356	0.238567
148	Escherichia coli	0.2006	0.2064	0.2026	0.2032	0.2734	0.2876	0.3068	0.289267
149	Klebsiella pneumoniae	0.1232	0.1272	0.1231	0.1245	0.1961	0.2012	0.2082	0.201833
150	Candida parapsilosis	0.2044	0.2064	0.2089	0.206567	0.2174	0.2141	0.2339	0.2218
151	Stenotrophomonas maltophilia	0.203	0.2224	0.2225	0.215967	0.2644	0.2708	0.2781	0.2711
152	Escherichia coli	0.2804	0.2802	0.2803	0.2803	0.1289	0.1501	0.1293	0.1361
153	Pseudomonas aeruginosa	0.1076	0.1039	0.1073	0.106267	0.2033	0.2035	0.2085	0.2051
154	Pseudomonas aeruginosa	0.2404	0.2387	0.2387	0.239267	0.2948	0.2906	0.3014	0.2956
155	Citrobacter freundii	0.1421	0.1357	0.1382	0.138667	0.2329	0.2495	0.2339	0.238767
156	Escherichia coli	0.1864	0.1809	0.1781	0.1818	0.1306	0.1414	0.1397	0.137233
157	Pseudomonas aeruginosa	0.1214	0.1085	0.1108	0.113567	0.2369	0.2328	0.2276	0.232433
158	Stenotrophomonas maltophilia	0.386	0.381	0.3808	0.3826	0.2698	0.2643	0.2849	0.273
159	Pseudomonas aeruginosa	0.182	0.2423	0.1709	0.1984	0.2324	0.2387	0.2436	0.238233
160	Pseudomonas aeruginosa	0.1796	0.1874	0.1896	0.185533	0.2114	0.2165	0.2243	0.2174
161	Pseudomonas aeruginosa	0.1308	0.1332	0.1333	0.132433	0.2102	0.2019	0.2168	0.209633
162	Pseudomonas aeruginosa	0.2402	0.2451	0.245	0.243433	0.2834	0.2888	0.3074	0.2932
163	Pseudomonas aeruginosa	0.2582	0.2464	0.2506	0.251733	0.2802	0.2764	0.2927	0.2831
164	Pseudomonas aeruginosa	0.1549	0.1543	0.1543	0.1545	0.2004	0.2129	0.2089	0.2074
165	Serratia marcescens	0.0923	0.0926	0.0961	0.0936667	0.1241	0.1325	0.1361	0.1309
166	Escherichia coli	0.6413	0.6323	0.6391	0.637567	0.3276	0.3296	0.3428	0.333333
167	Enterococcus faecium	0.0912	0.0914	0.0908	0.0911333	0.1987	0.2071	0.2075	0.204433
168	Staphylococcus epidermidis	0.1907	0.1817	0.1774	0.183267	0.1682	0.1624	0.1666	0.165733
169	Raoultella ornithinolytica	0.2087	0.2021	0.1978	0.202867	0.1664	0.1658	0.1632	0.165133
170	Klebsiella pneumoniae	0.2498	0.2346	0.2339	0.239433	0.4078	0.4012	0.3979	0.4023
171	Escherichia coli	0.2252	0.2138	0.206	0.215	0.1693	0.1969	0.1617	0.175967
172	Escherichia coli	0.1172	0.1112	0.1082	0.1122	0.2102	0.2076	0.2063	0.208033
173	Enterococcus faecium	0.1435	0.1271	0.124	0.131533	0.1107	0.1119	0.1099	0.110833
174	Pseudomonas aeruginosa	0.3094	0.2864	0.294	0.2966	0.253	0.2518	0.2486	0.251133
175	Klebsiella pneumoniae ssppneumoniae	0.2026	0.1878	0.1867	0.192367	0.2913	0.2546	0.277	0.2743
176	Klebsiella pneumoniae	0.1211	0.1252	0.1215	0.1226	0.2779	0.2974	0.2803	0.2852
177	Klebsiella pneumoniae	0.1685	0.1743	0.1709	0.171233	0.2813	0.2862	0.2867	0.284733
178	Escherichia coli	0.1159	0.114	0.1121	0.114	0.2419	0.2258	0.2426	0.236767
179	Klebsiella pneumoniae	0.1719	0.1725	0.1713	0.1719	0.0986	0.1123	0.1068	0.1059
180	Klebsiella pneumoniae	0.0993	0.1094	0.1034	0.104033	0.1736	0.174	0.1787	0.175433
181	Klebsiella pneumoniae	0.1895	0.1888	0.1916	0.189967	0.2985	0.29	0.3096	0.299367
182	Klebsiella pneumoniae	0.1843	0.1839	0.1853	0.1845	0.2855	0.2895	0.309	0.294667
183	Klebsiella pneumoniae	0.1045	0.1031	0.1036	0.103733	0.1767	0.2768	0.1806	0.211367
184	Escherichia coli	0.1521	0.1508	0.1552	0.1527	0.22	0.2051	0.2046	0.2099
185	Escherichia coli	0.0956	0.0965	0.0939	0.0953333	0.2299	0.2216	0.2122	0.221233
186	Acinetobacter baumannii	0.1637	0.1606	0.1642	0.162833	0.2218	0.2136	0.2132	0.2162
187	Pseudomonas aeruginosa	0.0989	0.0889	0.0887	0.0921667	0.1375	0.1298	0.1318	0.133033
188	Escherichia coli	0.1603	0.1553	0.1532	0.156267	0.2517	0.235	0.2256	0.237433
189	Staphylococcus aureus	0.1724	0.1644	0.1652	0.167333	0.2174	0.2129	0.2034	0.211233
190	Escherichia coli	0.3011	0.2877	0.3018	0.296867	0.1391	0.1347	0.1328	0.135533
191	Klebsiella pneumoniae	0.1441	0.1339	0.1477	0.1419	0.2086	0.2053	0.1997	0.204533
192	Klebsiella pneumoniae	0.3493	0.3479	0.3557	0.350967	0.1062	0.1021	0.097	0.101767
193	Stenotrophomonas maltophilia	0.2555	0.2446	0.2548	0.251633	0.283	0.2818	0.275	0.279933
194	Klebsiella pneumoniae	0.2139	0.2034	0.2054	0.207567	0.2849	0.2733	0.2653	0.2745
195	Escherichia coli	0.1931	0.1872	0.1756	0.1853	0.1442	0.1432	0.136	0.141133
196	Klebsiella pneumoniae	0.491	0.4973	0.4973	0.4952	0.1824	0.1932	0.1659	0.1805
197	Enterococcus faecalis	0.14	0.1412	0.1458	0.142333	0.263	0.2549	0.2519	0.2566
198	Klebsiella pneumoniae	0.213	0.1985	0.2003	0.203933	0.2506	0.2629	0.2592	0.257567
199	Escherichia coli	0.131	0.1287	0.1322	0.130633	0.2342	0.214	0.21	0.2194
200	Klebsiella pneumoniae	0.226	0.2216	0.2318	0.226467	0.2417	0.2315	0.2321	0.2351
201	Acinetobacter baumannii	0.2294	0.2285	0.2374	0.231767	0.2741	0.2686	0.2737	0.272133
202	Klebsiella pneumoniae	0.7442	0.7491	0.7783	0.7572	0.1395	0.1304	0.1294	0.1331
203	Escherichia coli	0.6744	0.6767	0.6986	0.683233	0.1274	0.1379	0.1136	0.1263
204	Staphylococcus aureus	0.5148	0.5199	0.5639	0.532867	0.6281	0.619	0.6133	0.620133
205	Klebsiella pneumoniae	0.4179	0.4248	0.4521	0.4316	0.1783	0.1572	0.1356	0.157033
206	Pseudomonas aeruginosa	0.226	0.2285	0.2245	0.226333	0.2257	0.2345	0.2329	0.231033
207	Enterobacter cloacae complex	0.0926	0.0935	0.0907	0.0922667	0.1511	0.1445	0.1457	0.1471
208	Streptococcus anginosus	0.2844	0.2855	0.288	0.285967	0.1511	0.1701	0.1445	0.155233
209	Staphylococcus aureus	0.1201	0.1236	0.1198	0.121167	0.2007	0.1979	0.1956	0.198067
210	Candida tropicalis	0.2469	0.2458	0.2277	0.240133	0.1981	0.1897	0.1971	0.194967
211	Klebsiella pneumoniae	0.1157	0.1169	0.1074	0.113333	0.3107	0.2948	0.2876	0.2977
212	Acinetobacter baumannii	0.3376	0.3128	0.3101	0.320167	0.2736	0.2689	0.3421	0.294867
213	Stenotrophomonas maltophilia	0.1487	0.1487	0.143	0.1468	0.2114	0.2102	0.1925	0.2047
214	Pseudomonas aeruginosa	0.1786	0.1741	0.1786	0.1771	0.247	0.2611	0.2669	0.258333
215	Staphylococcus epidermidis	0.1166	0.1154	0.1209	0.117633	0.1527	0.1577	0.1526	0.154333
216	Escherichia coli	0.2487	0.2615	0.2774	0.262533	0.2951	0.2941	0.2979	0.2957
217	Enterococcus faecium	0.2279	0.217	0.2489	0.231267	0.3372	0.3308	0.3442	0.3374
218	Escherichia coli	0.5504	0.563	0.583	0.565467	0.3731	0.3731	0.3743	0.3735
219	Pseudomonas aeruginosa	0.1362	0.1399	0.1499	0.142	0.2075	0.2057	0.2145	0.209233
220	Enterococcus faecium	0.1628	0.1596	0.17	0.164133	0.3098	0.3144	0.3212	0.315133
221	Enterococcus faecalis	0.0815	0.079	0.0833	0.0812667	0.1635	0.1688	0.172	0.1681
222	Klebsiella pneumoniae	0.1694	0.1602	0.1672	0.1656	0.356	0.3274	0.3276	0.337
223	Acinetobacter baumannii	0.2141	0.2093	0.2138	0.2124	0.3024	0.296	0.2799	0.292767
224	Enterobacter cloacae	0.1643	0.1587	0.1623	0.161767	0.3284	0.3164	0.3084	0.317733
225	Enterobacter cloacae	0.191	0.1829	0.1818	0.185233	0.139	0.1352	0.1316	0.135267
226	Klebsiella pneumoniae	0.1047	0.1074	0.107	0.106367	0.1665	0.157	0.1495	0.157667
227	Klebsiella pneumoniae	0.0862	0.0888	0.0883	0.0877667	0.1134	0.1118	0.1034	0.109533
228	Pseudomonas aeruginosa	0.1841	0.1842	0.1849	0.1844	0.2878	0.2802	0.2684	0.2788
229	Proteus mirabilis	0.2078	0.2058	0.2072	0.206933	0.3284	0.3202	0.2931	0.3139
230	Escherichia coli	0.1448	0.1504	0.1584	0.1512	0.2894	0.29	0.2972	0.2922
231	Enterococcus faecium	0.1349	0.1378	0.1418	0.138167	0.2305	0.2324	0.2693	0.244067
232	Escherichia coli	0.0951	0.0997	0.1039	0.0995667	0.2057	0.2081	0.2463	0.220033
233	Acinetobacter baumannii	0.1868	0.1914	0.2057	0.194633	0.2039	0.2098	0.2348	0.216167
234	Enterococcus faecium	0.0996	0.1052	0.1088	0.104533	0.1532	0.1535	0.1898	0.1655
235	Enterococcus faecalis	0.1341	0.1397	0.1446	0.139467	0.2366	0.2404	0.2758	0.250933
236	Escherichia coli	0.1977	0.1921	0.2122	0.200667	0.3119	0.311	0.3389	0.3206
237	Enterobacter cloacae complex	0.1031	0.1015	0.1073	0.103967	0.1598	0.1608	0.1759	0.1655
238	Burkholderia cepacia	0.1156	0.1105	0.1136	0.113233	0.1675	0.1638	0.1559	0.1624
239	Stenotrophomonas maltophilia	0.0816	0.0806	0.0838	0.082	0.1626	0.1511	0.1536	0.155767
240	Klebsiella pneumoniae	0.1164	0.1139	0.1108	0.1137	0.1621	0.1576	0.1511	0.156933
241	Pseudomonas aeruginosa	0.08	0.0783	0.08	0.0794333	0.1187	0.1118	0.1093	0.113267
242	Klebsiella pneumoniae ssppneumoniae	0.1134	0.11	0.1167	0.113367	0.173	0.1673	0.1613	0.1672
243	Klebsiella pneumoniae	0.1208	0.1169	0.1178	0.1185	0.1597	0.1508	0.1513	0.153933
244	Klebsiella pneumoniae	0.2783	0.2811	0.2793	0.279567	0.6143	0.625	0.625	0.621433
245	Enterococcus faecium	0.1174	0.1165	0.1136	0.115833	0.2402	0.2401	0.2434	0.241233
246	Escherichia coli	0.2456	0.2263	0.2424	0.2381	0.1307	0.1245	0.1261	0.1271
247	Escherichia coli	0.1542	0.1474	0.1518	0.151133	0.1469	0.1298	0.1339	0.136867
248	Acinetobacter baumannii	0.1502	0.1361	0.1454	0.1439	0.0482	0.1449	0.1486	0.1139
249	Enterobacter cloacae complex	0.1838	0.1738	0.1784	0.178667	0.1461	0.1438	0.1459	0.145267
250	Escherichia coli	0.2588	0.2529	0.2459	0.252533	0.488	0.4882	0.4818	0.486
251	Enterococcus faecalis	0.1613	0.1485	0.1574	0.155733	0.3196	0.3123	0.3119	0.3146
252	Escherichia coli	0.1315	0.1379	0.1366	0.135333	0.2756	0.2597	0.2768	0.2707
253	Candida albicans	0.1323	0.1352	0.1268	0.131433	0.2582	0.266	0.2728	0.265667
254	Enterobacter cloacae	0.1428	0.1268	0.1385	0.136033	0.264	0.2648	0.2916	0.273467
255	Enterococcus faecalis	0.1577	0.1561	0.1604	0.158067	0.3074	0.3003	0.3089	0.305533
256	Serratia marcescens	0.2477	0.249	0.249	0.248567	0.1404	0.1475	0.1472	0.145033
257	Enterococcus faecium	0.335	0.3262	0.3279	0.3297	0.6021	0.59	0.6013	0.5978
258	Staphylococcus aureus	0.2401	0.2513	0.2354	0.242267	0.1412	0.1418	0.1424	0.1418
259	Klebsiella pneumoniae	0.2215	0.223	0.2259	0.223467	0.1031	0.1046	0.1048	0.104167
260	Pseudomonas aeruginosa	0.2086	0.1934	0.1783	0.193433	0.2702	0.278	0.2807	0.2763
261	Acinetobacter baumannii complex	0.1136	0.1153	0.1144	0.114433	0.157	0.1541	0.1626	0.1579
262	Streptococcus mitis	0.2019	0.1955	0.2174	0.204933	0.155	0.1574	0.1519	0.154767
263	Staphylococcus hominis	0.1352	0.1353	0.16	0.1435	0.2284	0.2273	0.2318	0.229167
264	Klebsiella pneumoniae	0.1805	0.1918	0.1949	0.189067	0.2957	0.2945	0.2925	0.294233
265	Pseudomonas aeruginosa	0.1512	0.1509	0.1551	0.1524	0.2081	0.2042	0.2042	0.2055
266	Escherichia coli	0.2579	0.2583	0.2589	0.258367	0.1399	0.1381	0.1408	0.1396
267	Klebsiella aerogenes	0.156	0.1566	0.1599	0.1575	0.2282	0.2312	0.2284	0.229267
268	Klebsiella pneumoniae	0.1826	0.1784	0.1858	0.182267	0.1699	0.1633	0.1694	0.167533
269	Escherichia coli	0.1103	0.1057	0.1058	0.107267	0.1631	0.1631	0.155	0.1604
270	Acinetobacter baumannii	0.1962	0.1902	0.1882	0.191533	0.2714	0.2595	0.2808	0.270567
271	Klebsiella pneumoniae	0.1925	0.1865	0.1856	0.1882	0.2897	0.2986	0.3143	0.300867
272	Streptococcus	0.4631	0.4641	0.4689	0.465367	0.1806	0.173	0.1811	0.178233
273	Klebsiella aerogenes	0.0801	0.0794	0.079	0.0795	0.1142	0.1157	0.1212	0.117033
274	Klebsiella pneumoniae ssppneumoniae	0.1642	0.1619	0.1613	0.162467	0.2522	0.2508	0.2755	0.2595
275	Enterobacter cloacae	0.1238	0.1155	0.12	0.119767	0.1668	0.1692	0.159	0.165
276	Staphylococcus aureus	0.2409	0.2079	0.2177	0.222167	0.4193	0.4008	0.4097	0.409933
277	Enterobacter cloacae	0.2069	0.1935	0.1903	0.1969	0.1172	0.1133	0.1198	0.116767
278	Klebsiella pneumoniae	0.2099	0.1933	0.1907	0.197967	0.3371	0.3457	0.344	0.342267
279	Acinetobacter baumannii	0.2206	0.2147	0.2073	0.2142	0.169	0.1617	0.1629	0.164533
280	Escherichia coli	0.1121	0.104	0.103	0.106367	0.1762	0.1783	0.1779	0.177467
281	Klebsiella pneumoniae ssppneumoniae	0.0882	0.0848	0.0872	0.0867333	0.1241	0.1238	0.1275	0.125133
282	Pseudomonas aeruginosa	0.1862	0.1776	0.1756	0.1798	0.303	0.3017	0.2972	0.300633
283	Escherichia coli	0.2038	0.1984	0.1874	0.196533	0.1588	0.1603	0.1383	0.152467
