# Supplementary material for: Multiepitope fusion protein-based ELISA for enhanced brucellosis serodiagnosis
Source: PLoS Negl Trop Dis. 2025 Dec 3;19(12):e0013804. doi: 10.1371/journal.pntd.0013804 (PMC12685213; doi:10.1371/journal.pntd.0013804)
Supplement: S4 File — (XLSX) [file pntd.0013804.s004.xlsx]

## Sheet: Table A
Table A. Blast results for epitope of BP26-1.
Description	Scientific Name	Max Score	Total Score	Query Cover	E value	Per. ident	Acc. Len	Accession
Chain A, kDa periplasmic immunogenic protein [Brucella abortus S19]	Brucella abortus S19	63.9	63.9	1	6e-14	100	224	4HVZ_A
immunoreactive 28 kDa outer membrane protein [Brucella ovis ATCC 25840]	Brucella ovis ATCC 25840	63.9	63.9	1	8e-14	100	234	ABQ61269.1
MULTISPECIES: outer membrane protein BP26/OMP28 [unclassified Brucella]	unclassified Brucella	63.9	63.9	1	9e-14	100	250	WP_008936101.1
outer membrane protein BP26/OMP28 [Brucella sp. 10RB9215]	Brucella sp. 10RB9215	63.9	63.9	1	9e-14	100	250	WP_138144134.1
MULTISPECIES: outer membrane protein BP26/OMP28 [Brucella]	Brucella	63.9	63.9	1	9e-14	100	250	WP_002969580.1
outer membrane protein BP26/OMP28 [Brucella melitensis]	Brucella melitensis	63.9	63.9	1	9e-14	100	250	WP_006135745.1
MULTISPECIES: outer membrane protein BP26/OMP28 [unclassified Brucella]	unclassified Brucella	63.9	63.9	1	9e-14	100	250	WP_076780989.1
SIMPL domain-containing protein [Brucella sp. 458]	Brucella sp. 458	63.9	63.9	1	9e-14	100	250	WP_209409089.1
MULTISPECIES: outer membrane protein BP26/OMP28 [Brucella]	Brucella	63.9	63.9	1	9e-14	100	250	WP_002964581.1
MULTISPECIES: outer membrane protein BP26/OMP28 [unclassified Brucella]	unclassified Brucella	63.9	63.9	1	9e-14	100	250	WP_259597644.1
outer membrane protein BP26/OMP28 [Brucella melitensis]	Brucella melitensis	63.9	63.9	1	9e-14	100	250	WP_346203837.1
outer membrane protein BP26/OMP28 [Brucella sp. 2716]	Brucella sp. 2716	63.9	63.9	1	9e-14	100	250	WP_259593550.1
outer membrane protein BP26/OMP28 [Brucella inopinata]	Brucella inopinata	63.9	63.9	1	9e-14	100	250	WP_008506796.1
outer membrane protein BP26/OMP28 [Brucella inopinata]	Brucella inopinata	63.9	63.9	1	9e-14	100	250	WP_070997272.1
MULTISPECIES: outer membrane protein BP26/OMP28 [unclassified Brucella]	unclassified Brucella	63.9	63.9	1	9e-14	100	250	WP_105985184.1
outer membrane protein BP26/OMP28 [Brucella sp. NVSL 07-0026]	Brucella sp. NVSL 07-0026	63.9	63.9	1	1e-13	100	250	WP_008934268.1
MULTISPECIES: outer membrane protein BP26/OMP28 [unclassified Brucella]	unclassified Brucella	63.9	63.9	1	1e-13	100	250	WP_153527339.1
outer membrane protein BP26/OMP28 [Brucella sp. BO2]	Brucella sp. BO2	63.9	63.9	1	1e-13	100	250	WP_009365219.1
outer membrane protein 28, partial [Brucella melitensis]	Brucella melitensis	63.9	63.9	1	1e-13	100	250	QGA70712.1
outer membrane protein BP26/OMP28 [Brucella abortus]	Brucella abortus	63.9	63.9	1	1e-13	100	250	WP_006229497.1
MULTISPECIES: outer membrane protein BP26/OMP28 [unclassified Brucella]	unclassified Brucella	63.9	63.9	1	1e-13	100	250	WP_069713661.1
immunoreactive 28 kDa outer membrane protein [Brucella vulpis]	Brucella vulpis	63.9	63.9	1	1e-13	100	250	CUW44322.1
bp26 [Brucella abortus]	Brucella abortus	63.5	63.5	1	1e-13	100	259	CAA90862.1
outer membrane protein BP26/OMP28 [Brucella abortus]	Brucella abortus	63.5	63.5	1	1e-13	96.77	250	WP_002967819.1
Omp28 precursor [Brucella melitensis]	Brucella melitensis	62.4	62.4	1	4e-13	96.77	250	AAT51971.1
outer membrane protein 28, partial [Brucella abortus]	Brucella abortus	62	62	1	5e-13	96.77	250	QGA70721.1
outer membrane protein BP26/OMP28 [Brucella sp. 63/311]	Brucella sp. 63/311	62	62	1	5e-13	96.77	250	WP_006163044.1
outer membrane protein 28, partial [Brucella melitensis]	Brucella melitensis	60.1	60.1	0.94	2e-12	100	241	QGA70714.1
outer membrane protein 28, partial [Brucella melitensis]	Brucella melitensis	60.1	60.1	0.94	3e-12	100	248	QGA70715.1
outer membrane protein 28, partial [Brucella abortus]	Brucella abortus	60.1	60.1	0.94	3e-12	100	247	QGA70722.1
outer membrane protein 28, partial [Brucella abortus]	Brucella abortus	60.1	60.1	0.94	3e-12	100	247	QGA70718.1
outer membrane protein 28, partial [Brucella melitensis]	Brucella melitensis	58.2	58.2	0.9	1e-11	100	244	QGA70711.1
membrane protein [Brucella abortus 544]	Brucella abortus 544	58.2	58.2	0.9	1e-11	100	247	KFH21758.1
outer membrane protein 28, partial [Brucella abortus]	Brucella abortus	45.8	45.8	0.68	4e-07	100	239	QGA70719.1
outer membrane protein 28, partial [Brucella abortus]	Brucella abortus	34.7	34.7	0.52	0.003	100	235	QGA70717.1
BP26, partial [Brucella sp. SSO-1]	Brucella sp. SSO-1	32.3	32.3	0.48	0.024	100	234	ABC17803.1

## Sheet: Table B
Table B. Blast results for epitope of BP26-2
Description	Scientific Name	Max Score	Total Score	Query Cover	E value	Per. ident	Acc. Len	Accession
BP26, partial [Brucella sp. SSO-1]	Brucella sp. SSO-1	83.6	83.6	1	4e-21	100	234	ABC17803.1
outer membrane protein 28, partial [Brucella melitensis]	Brucella melitensis	83.6	83.6	1	4e-21	100	241	QGA70714.1
outer membrane protein 28, partial [Brucella melitensis]	Brucella melitensis	83.6	83.6	1	4e-21	100	244	QGA70711.1
membrane protein [Brucella abortus 544]	Brucella abortus 544	83.6	83.6	1	5e-21	100	247	KFH21758.1
outer membrane protein 28, partial [Brucella melitensis]	Brucella melitensis	83.6	83.6	1	5e-21	100	248	QGA70715.1
MULTISPECIES: outer membrane protein BP26/OMP28 [unclassified Brucella]	unclassified Brucella	83.6	83.6	1	5e-21	100	250	WP_259597644.1
outer membrane protein 28, partial [Brucella abortus]	Brucella abortus	83.6	83.6	1	5e-21	100	247	QGA70722.1
MULTISPECIES: outer membrane protein BP26/OMP28 [unclassified Brucella]	unclassified Brucella	83.6	83.6	1	5e-21	100	250	WP_105985184.1
outer membrane protein BP26/OMP28 [Brucella sp. 63/311]	Brucella sp. 63/311	83.6	83.6	1	5e-21	100	250	WP_006163044.1
MULTISPECIES: outer membrane protein BP26/OMP28 [Brucella]	Brucella	83.6	83.6	1	5e-21	100	250	WP_002964581.1
outer membrane protein BP26/OMP28 [Brucella sp. NVSL 07-0026]	Brucella sp. NVSL 07-0026	83.6	83.6	1	5e-21	100	250	WP_008934268.1
outer membrane protein BP26/OMP28 [Brucella sp. 2716]	Brucella sp. 2716	83.6	83.6	1	5e-21	100	250	WP_259593550.1
SIMPL domain-containing protein [Brucella suis bv. 1]	Brucella suis bv. 1	83.6	83.6	1	5e-21	100	251	QFR25814.1
Omp28 precursor [Brucella melitensis]	Brucella melitensis	83.6	83.6	1	5e-21	100	250	AAT51971.1
outer membrane protein 28, partial [Brucella abortus]	Brucella abortus	83.2	83.2	1	5e-21	100	235	QGA70717.1
outer membrane protein BP26/OMP28 [Brucella melitensis]	Brucella melitensis	83.6	83.6	1	5e-21	100	250	WP_346203837.1
outer membrane protein BP26/OMP28 [Brucella melitensis]	Brucella melitensis	83.6	83.6	1	5e-21	100	250	WP_006135745.1
outer membrane protein BP26/OMP28 [Brucella abortus]	Brucella abortus	83.6	83.6	1	6e-21	100	250	WP_002967819.1
outer membrane protein 28, partial [Brucella abortus]	Brucella abortus	83.2	83.2	1	7e-21	100	250	QGA70721.1
outer membrane protein 28, partial [Brucella abortus]	Brucella abortus	82.8	82.8	1	7e-21	100	239	QGA70719.1
outer membrane protein 28, partial [Brucella abortus]	Brucella abortus	83.2	83.2	1	7e-21	100	247	QGA70718.1
outer membrane protein 28, partial [Brucella melitensis]	Brucella melitensis	83.2	83.2	1	7e-21	100	250	QGA70712.1
outer membrane protein BP26/OMP28 [Brucella inopinata]	Brucella inopinata	83.2	83.2	1	8e-21	100	250	WP_008506796.1
outer membrane protein BP26/OMP28 [Brucella abortus]	Brucella abortus	83.2	83.2	1	8e-21	100	250	WP_006229497.1
immunoreactive 28 kDa outer membrane protein [Brucella ovis ATCC 25840]	Brucella ovis ATCC 25840	82.4	82.4	1	1e-20	100	234	ABQ61269.1
MULTISPECIES: outer membrane protein BP26/OMP28 [unclassified Brucella]	unclassified Brucella	82.4	82.4	1	1e-20	97.37	250	WP_008936101.1
outer membrane protein BP26/OMP28 [Brucella sp. 10RB9215]	Brucella sp. 10RB9215	82	82	1	2e-20	97.37	250	WP_138144134.1
Chain A, kDa periplasmic immunogenic protein [Brucella abortus S19]	Brucella abortus S19	81.6	81.6	1	2e-20	97.37	224	4HVZ_A
MULTISPECIES: outer membrane protein BP26/OMP28 [unclassified Brucella]	unclassified Brucella	82	82	1	2e-20	97.37	250	WP_076780989.1
outer membrane protein BP26/OMP28 [Brucella sp. BO2]	Brucella sp. BO2	82	82	1	2e-20	97.37	250	WP_009365219.1
immunoreactive 28 kDa outer membrane protein [Brucella vulpis]	Brucella vulpis	82	82	1	2e-20	97.37	250	CUW44322.1
MULTISPECIES: outer membrane protein BP26/OMP28 [Brucella]	Brucella	81.6	81.6	1	3e-20	97.37	250	WP_002969580.1
MULTISPECIES: outer membrane protein BP26/OMP28 [unclassified Brucella]	unclassified Brucella	81.3	81.3	1	4e-20	97.37	250	WP_153527339.1
bp26 [Brucella abortus]	Brucella abortus	80.9	80.9	1	5e-20	97.37	259	CAA90862.1
MULTISPECIES: outer membrane protein BP26/OMP28 [unclassified Brucella]	unclassified Brucella	80.9	80.9	1	5e-20	97.37	250	WP_069713661.1
SIMPL domain-containing protein [Brucella sp. 458]	Brucella sp. 458	80.5	80.5	1	8e-20	94.74	250	WP_209409089.1
outer membrane protein BP26/OMP28 [Brucella inopinata]	Brucella inopinata	80.5	80.5	1	8e-20	94.74	250	WP_070997272.1

## Sheet: Table C
Table C. Blast results for epitope of Dnak
Description	Scientific Name	Max Score	Total Score	Query Cover	E value	Per. ident	Acc. Len	Accession
chaperone DnaK [Brucella sp. NVSL 07-0026]	Brucella sp. NVSL 07-0026	68.9	68.9	1	8e-15	100	641	EFG36939.1
dnak protein [Brucella melitensis bv. 1 str. 16M]	Brucella melitensis bv. 1 str. 16M	68.9	68.9	1	8e-15	100	641	AAL53183.1
chaperone protein DnaK [Brucella ceti str. Cudo]	Brucella ceti str. Cudo	68.9	68.9	1	8e-15	100	641	EEH15197.1
molecular chaperone DnaK [Brucella abortus]	Brucella abortus	68.9	68.9	1	8e-15	100	637	WP_306372754.1
molecular chaperone DnaK [Brucella sp. 2280]	Brucella sp. 2280	68.9	68.9	1	8e-15	100	637	WP_153527636.1
molecular chaperone DnaK [Brucella suis]	Brucella suis	68.9	68.9	1	8e-15	100	637	WP_004689340.1
molecular chaperone DnaK [Brucella abortus]	Brucella abortus	68.9	68.9	1	8e-15	100	637	WP_006231143.1
MULTISPECIES: molecular chaperone DnaK [Brucella]	Brucella	68.9	68.9	1	8e-15	100	637	WP_006170012.1
MULTISPECIES: molecular chaperone DnaK [unclassified Brucella]	unclassified Brucella	68.9	68.9	1	8e-15	100	637	WP_259597902.1
molecular chaperone DnaK [Brucella melitensis]	Brucella melitensis	68.9	68.9	1	8e-15	100	637	MEN3598900.1
molecular chaperone DnaK [Brucella inopinata]	Brucella inopinata	68.9	68.9	1	8e-15	100	637	WP_070996983.1
MULTISPECIES: molecular chaperone DnaK [Brucella]	Brucella	68.9	68.9	1	8e-15	100	637	WP_004691170.1
molecular chaperone DnaK [Brucella sp. 10RB9215]	Brucella sp. 10RB9215	68.9	68.9	1	8e-15	100	637	WP_138144474.1
molecular chaperone DnaK [Brucella ceti]	Brucella ceti	68.9	68.9	1	8e-15	100	637	WP_413599712.1
molecular chaperone DnaK [Brucella suis]	Brucella suis	68.9	68.9	1	8e-15	100	637	WP_006193074.1
molecular chaperone DnaK [Brucella sp. NVSL 07-0026]	Brucella sp. NVSL 07-0026	68.9	68.9	1	8e-15	100	637	WP_032450020.1
molecular chaperone DnaK [Brucella neotomae]	Brucella neotomae	68.9	68.9	1	8e-15	100	637	WP_004687781.1
molecular chaperone DnaK [Brucella vulpis]	Brucella vulpis	68.9	68.9	1	8e-15	100	637	CUW43510.1
MULTISPECIES: molecular chaperone DnaK [unclassified Brucella]	unclassified Brucella	68.9	68.9	1	8e-15	100	637	WP_404781535.1
molecular chaperone DnaK [Brucella abortus]	Brucella abortus	68.9	68.9	1	8e-15	100	637	WP_006090562.1
molecular chaperone DnaK [Brucella canis]	Brucella canis	68.9	68.9	1	8e-15	100	637	WP_006134474.1
molecular chaperone DnaK [Brucella sp. 6810]	Brucella sp. 6810	68.9	68.9	1	8e-15	100	637	WP_187959635.1
molecular chaperone DnaK [Brucella melitensis]	Brucella melitensis	68.9	68.9	1	8e-15	100	637	WP_006146625.1
molecular chaperone DnaK [Brucella abortus]	Brucella abortus	68.9	68.9	1	8e-15	100	637	WP_006211998.1
molecular chaperone DnaK [Brucella abortus]	Brucella abortus	68.9	68.9	1	8e-15	100	637	WP_054173982.1
molecular chaperone DnaK [Brucella abortus]	Brucella abortus	68.9	68.9	1	8e-15	100	637	WP_057056828.1
molecular chaperone DnaK [Brucella melitensis]	Brucella melitensis	68.9	68.9	1	8e-15	100	637	WP_094293370.1
molecular chaperone DnaK [Brucella suis bv. 2]	Brucella suis bv. 2	68.9	68.9	1	8e-15	100	637	QOK53049.1
molecular chaperone DnaK [Brucella melitensis]	Brucella melitensis	68.9	68.9	1	8e-15	100	637	WP_041594641.1
molecular chaperone DnaK [Brucella abortus]	Brucella abortus	68.9	68.9	1	8e-15	100	637	WP_306373319.1
molecular chaperone DnaK, partial [Brucella neotomae]	Brucella neotomae	68.9	68.9	1	8e-15	100	421	WP_112845053.1
molecular chaperone DnaK [Brucella neotomae]	Brucella neotomae	68.9	68.9	1	8e-15	100	330	SPU70952.1
molecular chaperone DnaK [Brucella haematophila]	Brucella haematophila	62.1	62.1	1	2e-12	90.48	636	WP_138784069.1
MULTISPECIES: molecular chaperone DnaK [Brucella/Ochrobactrum group]	Brucella/Ochrobactrum group	62.1	62.1	1	2e-12	90.48	636	WP_109370070.1
molecular chaperone DnaK [Brucella daejeonensis]	Brucella daejeonensis	59.6	59.6	0.95	1e-11	90	636	WP_183646888.1
molecular chaperone DnaK [Brucella rhizosphaerae]	Brucella rhizosphaerae	58.7	58.7	1	3e-11	85.71	636	WP_094578568.1
molecular chaperone DnaK [Brucella grignonensis]	Brucella grignonensis	58.7	58.7	1	3e-11	85.71	636	WP_094540963.1
MULTISPECIES: molecular chaperone DnaK [Brucella/Ochrobactrum group]	Brucella/Ochrobactrum group	58.7	58.7	1	3e-11	85.71	636	WP_187543673.1
molecular chaperone DnaK [Brucella thiophenivorans]	Brucella thiophenivorans	58.7	58.7	1	3e-11	85.71	636	WP_094505926.1
MULTISPECIES: molecular chaperone DnaK [Brucella]	Brucella	58.7	58.7	1	3e-11	85.71	636	WP_024898378.1
MULTISPECIES: molecular chaperone DnaK [Brucella]	Brucella	58.7	58.7	1	3e-11	85.71	636	WP_007872704.1
molecular chaperone DnaK [Brucella gallinifaecis]	Brucella gallinifaecis	58.7	58.7	1	3e-11	85.71	636	WP_140904728.1
molecular chaperone DnaK [Brucella rhizosphaerae]	Brucella rhizosphaerae	58.7	58.7	1	3e-11	85.71	636	WP_376857188.1
chaperone protein DnaK [Brucella intermedia LMG 3301]	Brucella intermedia LMG 3301	56.2	56.2	0.95	2e-10	85	640	EEQ97006.1
molecular chaperone DnaK [Brucella oryzae]	Brucella oryzae	56.2	56.2	0.95	2e-10	85	638	WP_104755171.1
molecular chaperone DnaK [Brucella anthropi]	Brucella anthropi	56.2	56.2	0.95	2e-10	85	637	WP_411507514.1
molecular chaperone DnaK [Brucella oryzae]	Brucella oryzae	56.2	56.2	0.95	2e-10	85	637	WP_211693789.1
MULTISPECIES: molecular chaperone DnaK [Brucella/Ochrobactrum group]	Brucella/Ochrobactrum group	56.2	56.2	0.95	2e-10	85	637	WP_109987050.1
molecular chaperone DnaK [Brucella intermedia]	Brucella intermedia	56.2	56.2	0.95	2e-10	85	636	WP_151660236.1
molecular chaperone DnaK [Brucella pseudintermedia]	Brucella pseudintermedia	56.2	56.2	0.95	2e-10	85	636	WP_176023611.1
molecular chaperone DnaK [Brucella pseudogrignonensis]	Brucella pseudogrignonensis	56.2	56.2	0.95	2e-10	85	636	WP_310012907.1
molecular chaperone DnaK [Brucella pecoris]	Brucella pecoris	56.2	56.2	0.95	2e-10	85	636	WP_140020579.1
MULTISPECIES: molecular chaperone DnaK [Brucella]	Brucella	56.2	56.2	0.95	2e-10	85	636	WP_021587596.1
molecular chaperone DnaK [Brucella intermedia]	Brucella intermedia	56.2	56.2	0.95	2e-10	85	636	WP_266018999.1
MULTISPECIES: molecular chaperone DnaK [Brucella/Ochrobactrum group]	Brucella/Ochrobactrum group	56.2	56.2	0.95	2e-10	85	636	WP_139974676.1
MULTISPECIES: molecular chaperone DnaK [Brucella]	Brucella	56.2	56.2	0.95	2e-10	85	636	WP_061344643.1
MULTISPECIES: molecular chaperone DnaK [Brucella/Ochrobactrum group]	Brucella/Ochrobactrum group	56.2	56.2	0.95	2e-10	85	636	WP_121981255.1
molecular chaperone DnaK [Brucella cytisi]	Brucella cytisi	56.2	56.2	0.95	2e-10	85	636	WP_071632095.1
molecular chaperone DnaK [Brucella sp. 21LCYQ03]	Brucella sp. 21LCYQ03	56.2	56.2	0.95	2e-10	85	636	MCL7997344.1
molecular chaperone DnaK [Brucella anthropi]	Brucella anthropi	56.2	56.2	0.95	2e-10	85	636	MGB3349372.1
molecular chaperone DnaK [Brucella tritici]	Brucella tritici	56.2	56.2	0.95	2e-10	85	636	WP_151645644.1
molecular chaperone DnaK [Brucella intermedia]	Brucella intermedia	56.2	56.2	0.95	2e-10	85	636	WP_312352256.1
molecular chaperone DnaK [Brucella intermedia]	Brucella intermedia	56.2	56.2	0.95	2e-10	85	636	WP_176056118.1
MULTISPECIES: molecular chaperone DnaK [Brucella/Ochrobactrum group]	Brucella/Ochrobactrum group	56.2	56.2	0.95	2e-10	85	636	WP_010657711.1
MULTISPECIES: molecular chaperone DnaK [Brucella]	Brucella	56.2	56.2	0.95	2e-10	85	636	WP_313827599.1
Hsp70 family protein, partial [Brucella intermedia]	Brucella intermedia	56.2	56.2	0.95	2e-10	85	214	WP_266036146.1
molecular chaperone DnaK [Brucella sp. BE17]	Brucella sp. BE17	54.9	54.9	0.95	6e-10	85	636	WP_343313122.1
molecular chaperone DnaK [Brucella endophytica]	Brucella endophytica	54.1	54.1	0.86	1e-09	88.89	636	WP_188823455.1
molecular chaperone DnaK [Brucella tritici]	Brucella tritici	53.7	53.7	0.95	2e-09	80	636	WP_151677410.1
MULTISPECIES: molecular chaperone DnaK [unclassified Brucella]	unclassified Brucella	50.7	50.7	0.81	2e-08	88.24	637	WP_420960463.1
Hsp70 family protein, partial [Brucella anthropi]	Brucella anthropi	40.1	40.1	0.76	0.0001	75	303	WP_151616645.1
molecular chaperone DnaK [Brucella intermedia]	Brucella intermedia	40.1	40.1	0.76	0.0001	75	638	WP_151686686.1
hypothetical protein [Brucella grignonensis]	Brucella grignonensis	34.6	34.6	0.76	0.008	64.71	45	NKB83844.1
molecular chaperone DnaK [Brucella grignonensis]	Brucella grignonensis	34.6	34.6	0.76	0.009	64.71	635	WP_094542764.1
molecular chaperone DnaK [Brucella anthropi]	Brucella anthropi	32.9	32.9	0.57	0.037	76.92	648	MBE0562760.1

## Sheet: Table D
Table D. Blast results for epitope of EF-TU
Description	Scientific Name	Max Score	Total Score	Query Cover	E value	Per. ident	Acc. Len	Accession
translation elongation factor Tu [Brucella intermedia LMG 3301]	Brucella intermedia LMG 3301	26.5	26.5	1	0.53	100	432	EEQ95973.1
elongation factor Tu [Brucella intermedia]	Brucella intermedia	26.5	26.5	1	0.53	100	409	NKB94647.1
protein translation elongation factor tu (ef-tu) [Brucella melitensis bv. 1 str. 16M]	Brucella melitensis bv. 1 str. 16M	26.5	26.5	1	0.53	100	406	AAL51923.1
elongation factor Tu [Brucella oryzae]	Brucella oryzae	26.5	26.5	1	0.53	100	402	NKC22135.1
elongation factor Tu [Brucella ciceri]	Brucella ciceri	26.5	26.5	1	0.53	100	401	WP_420973130.1
elongation factor Tu [Brucella melitensis]	Brucella melitensis	26.5	26.5	1	0.53	100	391	WP_206461344.1
elongation factor Tu [Brucella melitensis]	Brucella melitensis	26.5	26.5	1	0.53	100	391	WP_141049246.1
elongation factor Tu [Brucella melitensis]	Brucella melitensis	26.5	26.5	1	0.53	100	391	WP_141049052.1
elongation factor Tu [Brucella melitensis]	Brucella melitensis	26.5	26.5	1	0.53	100	391	WP_065887338.1
elongation factor Tu [Brucella grignonensis]	Brucella grignonensis	26.5	26.5	1	0.53	100	391	WP_374816672.1
elongation factor Tu [Brucella melitensis]	Brucella melitensis	26.5	26.5	1	0.53	100	391	WP_141066634.1
elongation factor Tu [Brucella melitensis]	Brucella melitensis	26.5	26.5	1	0.53	100	391	WP_141065406.1
elongation factor Tu [Brucella melitensis]	Brucella melitensis	26.5	26.5	1	0.53	100	391	WP_414955405.1
MULTISPECIES: elongation factor Tu [Brucella/Ochrobactrum group]	Brucella/Ochrobactrum group	26.5	26.5	1	0.53	100	391	WP_109369229.1
MULTISPECIES: elongation factor Tu [Brucella/Ochrobactrum group]	Brucella/Ochrobactrum group	26.5	26.5	1	0.53	100	391	WP_006467031.1
elongation factor Tu [Brucella abortus]	Brucella abortus	26.5	26.5	1	0.53	100	391	WP_347044323.1
elongation factor Tu [Brucella suis bv. 1]	Brucella suis bv. 1	26.5	26.5	1	0.53	100	391	QFR25752.1
elongation factor Tu [Brucella melitensis]	Brucella melitensis	26.5	26.5	1	0.53	100	391	WP_127005256.1
elongation factor Tu [Brucella melitensis]	Brucella melitensis	26.5	26.5	1	0.53	100	391	MEN3488646.1
elongation factor Tu [Brucella melitensis]	Brucella melitensis	26.5	26.5	1	0.53	100	391	MEN3432326.1
elongation factor Tu [Brucella melitensis]	Brucella melitensis	26.5	26.5	1	0.53	100	391	WP_414970521.1
elongation factor Tu [Brucella pecoris]	Brucella pecoris	26.5	26.5	1	0.53	100	391	NKW80089.1
elongation factor Tu [Brucella melitensis]	Brucella melitensis	26.5	26.5	1	0.53	100	391	WP_141218275.1
elongation factor Tu [Brucella gallinifaecis]	Brucella gallinifaecis	26.5	26.5	1	0.53	100	391	WP_140904443.1
elongation factor Tu [Brucella melitensis]	Brucella melitensis	26.5	26.5	1	0.53	100	391	WP_141059658.1
MAG: elongation factor Tu [Brucella intermedia]	Brucella intermedia	26.5	26.5	1	0.53	100	391	RQP15536.1
elongation factor Tu [Brucella melitensis]	Brucella melitensis	26.5	26.5	1	0.53	100	391	WP_141061879.1
elongation factor Tu [Brucella haematophila]	Brucella haematophila	26.5	26.5	1	0.53	100	391	WP_138786856.1
elongation factor Tu [Brucella melitensis]	Brucella melitensis	26.5	26.5	1	0.53	100	391	WP_127005255.1
elongation factor Tu [Brucella melitensis]	Brucella melitensis	26.5	26.5	1	0.53	100	391	WP_349043296.1
elongation factor Tu [Brucella melitensis]	Brucella melitensis	26.5	26.5	1	0.53	100	391	WP_065879738.1
elongation factor Tu [Brucella melitensis]	Brucella melitensis	26.5	26.5	1	0.53	100	391	WP_141059795.1
elongation factor Tu [Brucella melitensis]	Brucella melitensis	26.5	26.5	1	0.53	100	391	WP_141066635.1
elongation factor Tu [Brucella melitensis]	Brucella melitensis	26.5	26.5	1	0.53	100	391	MEN3618279.1
elongation factor Tu [Brucella melitensis]	Brucella melitensis	26.5	26.5	1	0.53	100	391	WP_141218276.1
elongation factor Tu [Brucella melitensis]	Brucella melitensis	26.5	26.5	1	0.53	100	391	WP_141066318.1
elongation factor Tu [Brucella suis]	Brucella suis	26.5	26.5	1	0.53	100	391	WP_284442932.1
elongation factor Tu [Brucella melitensis]	Brucella melitensis	26.5	26.5	1	0.53	100	391	WP_141062676.1
elongation factor Tu [Brucella melitensis]	Brucella melitensis	26.5	26.5	1	0.53	100	391	WP_141066668.1
elongation factor Tu [Brucella melitensis]	Brucella melitensis	26.5	26.5	1	0.53	100	391	WP_141062679.1
elongation factor Tu [Brucella intermedia]	Brucella intermedia	26.5	26.5	1	0.53	100	391	WP_266030763.1
elongation factor Tu [Brucella abortus]	Brucella abortus	26.5	26.5	1	0.53	100	391	WP_110249748.1
elongation factor Tu [Brucella melitensis]	Brucella melitensis	26.5	26.5	1	0.53	100	391	WP_141068219.1
elongation factor Tu [Brucella melitensis]	Brucella melitensis	26.5	26.5	1	0.53	100	391	WP_141068226.1
elongation factor Tu [Brucella melitensis]	Brucella melitensis	26.5	26.5	1	0.53	100	391	MEN3394736.1
elongation factor Tu [Brucella abortus]	Brucella abortus	26.5	26.5	1	0.53	100	391	WP_347044324.1
elongation factor Tu [Brucella melitensis]	Brucella melitensis	26.5	26.5	1	0.53	100	391	WP_141048991.1
elongation factor Tu [Brucella melitensis]	Brucella melitensis	26.5	26.5	1	0.53	100	391	WP_349016880.1
elongation factor Tu [Brucella melitensis]	Brucella melitensis	26.5	26.5	1	0.53	100	391	WP_141065192.1
elongation factor Tu [Brucella melitensis]	Brucella melitensis	26.5	26.5	1	0.53	100	391	WP_141065411.1
MULTISPECIES: elongation factor Tu [unclassified Brucella]	unclassified Brucella	26.5	26.5	1	0.53	100	391	WP_259597546.1
MULTISPECIES: elongation factor Tu, partial [unclassified Brucella]	unclassified Brucella	26.5	26.5	1	0.53	100	391	WP_420963996.1
elongation factor Tu [Brucella melitensis]	Brucella melitensis	26.5	26.5	1	0.53	100	391	WP_141060166.1
elongation factor Tu [Brucella melitensis]	Brucella melitensis	26.5	26.5	1	0.53	100	391	WP_141049051.1
elongation factor Tu [Brucella melitensis]	Brucella melitensis	26.5	26.5	1	0.53	100	391	WP_414955444.1
elongation factor Tu [Brucella melitensis]	Brucella melitensis	26.5	26.5	1	0.53	100	391	WP_141049210.1
elongation factor Tu [Brucella abortus]	Brucella abortus	26.5	26.5	1	0.53	100	391	WP_135362453.1
elongation factor Tu [Brucella melitensis]	Brucella melitensis	26.5	26.5	1	0.53	100	391	WP_349016774.1
elongation factor Tu [Brucella melitensis]	Brucella melitensis	26.5	26.5	1	0.53	100	391	WP_141060932.1
elongation factor Tu [Brucella melitensis]	Brucella melitensis	26.5	26.5	1	0.53	100	391	WP_141049122.1
elongation factor Tu [Brucella thiophenivorans]	Brucella thiophenivorans	26.5	26.5	1	0.53	100	391	WP_374846874.1
elongation factor Tu [Brucella abortus]	Brucella abortus	26.5	26.5	1	0.53	100	391	WP_306372810.1
elongation factor Tu [Brucella melitensis]	Brucella melitensis	26.5	26.5	1	0.53	100	391	WP_141065407.1
elongation factor Tu [Brucella melitensis]	Brucella melitensis	26.5	26.5	1	0.53	100	391	WP_141061441.1
MULTISPECIES: elongation factor Tu [Brucella]	Brucella	26.5	26.5	1	0.53	100	391	WP_310009957.1
elongation factor Tu [Brucella sp. BE17]	Brucella sp. BE17	26.5	26.5	1	0.53	100	391	WP_343314571.1
elongation factor Tu [Brucella melitensis]	Brucella melitensis	26.5	26.5	1	0.53	100	391	WP_141061603.1
elongation factor Tu [Brucella melitensis]	Brucella melitensis	26.5	26.5	1	0.53	100	391	WP_065874191.1
elongation factor Tu [Brucella melitensis]	Brucella melitensis	26.5	26.5	1	0.53	100	391	WP_349043543.1
elongation factor Tu [Brucella melitensis]	Brucella melitensis	26.5	26.5	1	0.53	100	391	WP_141065116.1
elongation factor Tu [Brucella melitensis]	Brucella melitensis	26.5	26.5	1	0.53	100	391	WP_206457617.1
elongation factor Tu [Brucella melitensis]	Brucella melitensis	26.5	26.5	1	0.53	100	391	WP_206461347.1
elongation factor Tu [Brucella melitensis]	Brucella melitensis	26.5	26.5	1	0.53	100	391	WP_141050969.1
elongation factor Tu [Brucella melitensis]	Brucella melitensis	26.5	26.5	1	0.53	100	391	WP_141065136.1
elongation factor Tu [Brucella melitensis]	Brucella melitensis	26.5	26.5	1	0.53	100	391	WP_065879743.1
elongation factor Tu [Brucella melitensis]	Brucella melitensis	26.5	26.5	1	0.53	100	391	WP_141062012.1
elongation factor Tu [Brucella anthropi]	Brucella anthropi	26.5	26.5	1	0.53	100	391	WP_411505803.1
elongation factor Tu [Brucella melitensis]	Brucella melitensis	26.5	26.5	1	0.53	100	391	WP_414970492.1
elongation factor Tu [Brucella melitensis]	Brucella melitensis	26.5	26.5	1	0.53	100	391	WP_141066319.1
elongation factor Tu [Brucella abortus]	Brucella abortus	26.5	26.5	1	0.53	100	391	WP_110231938.1
elongation factor Tu [Brucella melitensis]	Brucella melitensis	26.5	26.5	1	0.53	100	391	WP_349016941.1
elongation factor Tu [Brucella intermedia]	Brucella intermedia	26.5	26.5	1	0.53	100	391	WP_266030766.1
elongation factor Tu [Brucella anthropi]	Brucella anthropi	26.5	26.5	1	0.53	100	391	WP_411505812.1
MULTISPECIES: elongation factor Tu [Brucella/Ochrobactrum group]	Brucella/Ochrobactrum group	26.5	26.5	1	0.53	100	391	WP_012091906.1
elongation factor Tu [Brucella abortus]	Brucella abortus	26.5	26.5	1	0.53	100	391	WP_160371015.1
elongation factor Tu [Brucella melitensis]	Brucella melitensis	26.5	26.5	1	0.53	100	391	WP_141061443.1
elongation factor Tu [Brucella melitensis]	Brucella melitensis	26.5	26.5	1	0.53	100	391	WP_141056771.1
elongation factor Tu [Brucella melitensis]	Brucella melitensis	26.5	26.5	1	0.53	100	391	WP_349016933.1
elongation factor Tu [Brucella melitensis]	Brucella melitensis	26.5	26.5	1	0.53	100	391	WP_141142248.1
elongation factor Tu [Brucella melitensis]	Brucella melitensis	26.5	26.5	1	0.53	100	391	WP_141059772.1
elongation factor Tu [Brucella melitensis]	Brucella melitensis	26.5	26.5	1	0.53	100	391	WP_141049170.1
elongation factor Tu [Brucella rhizosphaerae]	Brucella rhizosphaerae	26.5	26.5	1	0.53	100	391	WP_374882355.1
elongation factor Tu [Brucella melitensis]	Brucella melitensis	26.5	26.5	1	0.53	100	391	WP_141068307.1
elongation factor Tu [Brucella melitensis]	Brucella melitensis	26.5	26.5	1	0.53	100	391	WP_141066230.1
elongation factor Tu [Brucella melitensis]	Brucella melitensis	26.5	26.5	1	0.53	100	391	WP_141060933.1
elongation factor Tu [Brucella haematophila]	Brucella haematophila	26.5	26.5	1	0.53	100	391	WP_151589461.1
elongation factor Tu [Brucella melitensis]	Brucella melitensis	26.5	26.5	1	0.53	100	391	WP_141060925.1
elongation factor Tu [Brucella melitensis]	Brucella melitensis	26.5	26.5	1	0.53	100	391	WP_141065499.1
elongation factor Tu [Brucella intermedia]	Brucella intermedia	26.5	26.5	1	0.53	100	391	WP_152848731.1
elongation factor Tu [Brucella melitensis]	Brucella melitensis	26.5	26.5	1	0.53	100	391	WP_141068227.1

## Sheet: Table E
Table E. Blast results for epitope of Omp2b
Description	Scientific Name	Max Score	Total Score	Query Cover	E value	Per. ident	Acc. Len	Accession
porin, partial [Brucella abortus]	Brucella abortus	85.9	85.9	1	5e-23	100	126	WP_206515016.1
porin, partial [Brucella abortus]	Brucella abortus	85.9	85.9	1	5e-23	100	122	ASZ89663.1
porin, partial [Brucella abortus]	Brucella abortus	85.9	85.9	1	5e-23	100	132	WP_315863807.1
porin, partial [Brucella canis]	Brucella canis	85.5	85.5	1	7e-23	100	135	WP_196769379.1
porin, partial [Brucella melitensis]	Brucella melitensis	85.9	85.9	1	7e-23	100	140	WP_081311607.1
porin, partial [Brucella melitensis]	Brucella melitensis	84	84	1	8e-23	97.56	77	WP_206457721.1
MULTISPECIES: porin, partial [Brucella]	Brucella	85.5	85.5	1	8e-23	100	137	WP_002974052.1
porin, partial [Brucella melitensis]	Brucella melitensis	84	84	1	8e-23	97.56	74	WP_206461349.1
porin, partial [Brucella abortus]	Brucella abortus	85.5	85.5	1	8e-23	100	134	WP_174694868.1
porin, partial [Brucella abortus]	Brucella abortus	85.5	85.5	1	1e-22	100	145	ASZ92649.1
porin, partial [Brucella abortus]	Brucella abortus	85.9	85.9	1	1e-22	100	157	WP_023035636.1
porin, partial [Brucella abortus]	Brucella abortus	85.5	85.5	1	1e-22	100	154	WP_161804043.1
MULTISPECIES: porin, partial [Brucella]	Brucella	85.9	85.9	1	1e-22	100	168	WP_017403703.1
porin, partial [Brucella melitensis]	Brucella melitensis	86.3	86.3	1	1e-22	100	179	WP_164734325.1
porin, partial [Brucella melitensis]	Brucella melitensis	86.3	86.3	1	1e-22	100	186	WP_017403590.1
porin, partial [Brucella melitensis]	Brucella melitensis	86.3	86.3	1	1e-22	100	188	WP_164837957.1
porin omp2b [Brucella suis F7/06-2]	Brucella suis F7/06-2	86.3	86.3	1	1e-22	100	194	ENT51830.1
porin, partial [Brucella suis]	Brucella suis	85.9	85.9	1	2e-22	100	168	WP_019443974.1
porin, partial [Brucella suis]	Brucella suis	85.9	85.9	1	2e-22	100	175	WP_134790125.1
porin, partial [Brucella melitensis]	Brucella melitensis	86.3	86.3	1	2e-22	100	191	WP_411763287.1
porin, partial [Brucella suis]	Brucella suis	86.3	86.3	1	2e-22	100	194	WP_247643064.1
porin, partial [Brucella abortus]	Brucella abortus	85.9	85.9	1	2e-22	100	178	WP_002973201.1
porin, partial [Brucella canis]	Brucella canis	86.3	86.3	1	2e-22	100	189	WP_049595887.1
porin, partial [Brucella melitensis]	Brucella melitensis	86.3	86.3	1	2e-22	100	191	WP_411785144.1
porin, partial [Brucella melitensis]	Brucella melitensis	86.3	86.3	1	2e-22	100	189	WP_314191192.1
Omp2b, partial [Brucella abortus]	Brucella abortus	86.3	86.3	1	2e-22	100	200	ALJ84035.1
porin, partial [Brucella melitensis]	Brucella melitensis	86.3	86.3	1	2e-22	100	204	WP_206464469.1
porin, partial [Brucella abortus]	Brucella abortus	84	84	0.98	2e-22	100	120	ATC54899.1
porin, partial [Brucella sp. BCCN 84-3]	Brucella sp. BCCN 84-3	86.3	86.3	1	2e-22	100	203	WP_198643405.1
MULTISPECIES: porin, partial [Brucella]	Brucella	88.2	88.2	1	2e-22	100	290	WP_016769622.1
porin, partial [Brucella abortus]	Brucella abortus	88.2	88.2	1	2e-22	100	292	ATA47020.1
porin, partial [Brucella abortus]	Brucella abortus	88.2	88.2	1	2e-22	100	294	ASZ90107.1
porin, partial [Brucella canis]	Brucella canis	87	87	1	2e-22	100	233	WP_006134259.1
Outer membrane protein IIIA precursor [Brucella melitensis NI]	Brucella melitensis NI	86.7	86.7	1	2e-22	100	229	AEQ08271.1
porin, partial [Brucella melitensis]	Brucella melitensis	82.8	82.8	1	2e-22	95.12	77	WP_206457722.1
porin, partial [Brucella abortus]	Brucella abortus	87.8	87.8	1	2e-22	100	278	WP_002969437.1
ATP/GTP-binding site motif A (P-loop) :Porin, alpha proteobacteria type [Brucella suis bv. 2]	Brucella suis bv. 2	86.7	86.7	1	2e-22	100	229	AIB27920.1
porin, partial [Brucella pinnipedialis]	Brucella pinnipedialis	87.8	87.8	1	2e-22	100	278	WP_006641665.1
porin, partial [Brucella melitensis]	Brucella melitensis	87.4	87.4	1	2e-22	100	271	KPJ43594.1
porin [Brucella melitensis]	Brucella melitensis	87.8	87.8	1	2e-22	100	278	HAK18797.1
porin, partial [Brucella melitensis]	Brucella melitensis	87.4	87.4	1	2e-22	100	272	WP_148103219.1
porin, partial [Brucella canis]	Brucella canis	87	87	1	2e-22	100	245	WP_019443866.1
MULTISPECIES: porin, partial [Brucella]	Brucella	87.4	87.4	1	2e-22	100	278	WP_002963785.1
porin, partial [Brucella abortus]	Brucella abortus	87.4	87.4	1	2e-22	100	274	WP_057056735.1
porin, partial [Brucella abortus]	Brucella abortus	87.4	87.4	1	2e-22	100	272	WP_155802046.1
porin omp2b [Brucella suis 1330]	Brucella suis 1330	86.7	86.7	1	3e-22	100	229	KFJ33792.1
porin, partial [Brucella abortus]	Brucella abortus	87.4	87.4	1	3e-22	100	271	WP_022583654.1
porin, partial [Brucella suis]	Brucella suis	87.4	87.4	1	3e-22	100	279	WP_019444674.1
MULTISPECIES: porin, partial [Brucella]	Brucella	87	87	1	3e-22	100	244	WP_017403494.1
porin, partial [Brucella melitensis]	Brucella melitensis	87.4	87.4	1	3e-22	100	279	WP_016769561.1
porin, partial [Brucella sp. BRSO-2021-230]	Brucella sp. BRSO-2021-230	87	87	1	3e-22	100	259	WP_404781684.1
porin, partial [Brucella abortus]	Brucella abortus	87.4	87.4	1	3e-22	100	274	WP_057056743.1
outer membrane protein 2b, partial [uncultured Brucella sp.]	uncultured Brucella sp.	87.8	87.8	1	3e-22	100	306	AMS75145.1
outer membrane protein 2b, partial [uncultured Brucella sp.]	uncultured Brucella sp.	87.8	87.8	1	3e-22	100	306	AMS75122.1
porin, partial [Brucella melitensis]	Brucella melitensis	82	82	1	3e-22	95.12	74	WP_206457724.1
porin [Brucella melitensis]	Brucella melitensis	87.4	87.4	1	3e-22	100	285	HBW75109.1
porin, partial [Brucella suis]	Brucella suis	87.4	87.4	1	4e-22	100	291	WP_353417694.1
porin, partial [Brucella abortus]	Brucella abortus	87.4	87.4	1	4e-22	100	296	WP_148111747.1
porin, partial [Brucella canis]	Brucella canis	87.4	87.4	1	4e-22	100	297	WP_164986665.1
porin, partial [Brucella melitensis]	Brucella melitensis	87.4	87.4	1	4e-22	100	297	WP_065887204.1
porin, partial [Brucella melitensis]	Brucella melitensis	87.4	87.4	1	4e-22	100	298	WP_346216209.1
porin, partial [Brucella melitensis]	Brucella melitensis	87.4	87.4	1	4e-22	100	298	WP_016769494.1
porin, partial [Brucella abortus]	Brucella abortus	87.4	87.4	1	4e-22	100	303	WP_019444542.1
porin, partial [Brucella abortus]	Brucella abortus	87.4	87.4	1	4e-22	100	304	WP_346203088.1
porin, partial [Brucella melitensis]	Brucella melitensis	87.4	87.4	1	4e-22	100	296	WP_247872149.1
porin, partial [Brucella melitensis]	Brucella melitensis	87.4	87.4	1	4e-22	100	297	WP_065879760.1
porin, partial [Brucella melitensis]	Brucella melitensis	82.4	82.4	1	4e-22	95.12	88	WP_289356615.1
porin, partial [Brucella melitensis]	Brucella melitensis	87.4	87.4	1	4e-22	100	294	WP_346217164.1
porin, partial [Brucella canis]	Brucella canis	87.4	87.4	1	4e-22	100	295	WP_164987654.1
porin, partial [Brucella melitensis]	Brucella melitensis	87.4	87.4	1	4e-22	100	303	WP_314169090.1
porin, partial [Brucella melitensis]	Brucella melitensis	87.4	87.4	1	4e-22	100	303	WP_346210688.1
porin, partial [Brucella ovis]	Brucella ovis	87.8	87.8	1	4e-22	100	325	WP_016650528.1
porin, partial [Brucella ovis]	Brucella ovis	87.4	87.4	1	4e-22	100	294	WP_006268889.1
MULTISPECIES: porin, partial [Brucella]	Brucella	87.4	87.4	1	4e-22	100	303	WP_141049036.1
porin [Brucella melitensis]	Brucella melitensis	87.8	87.8	1	4e-22	100	342	WP_277360160.1
porin, partial [Brucella melitensis]	Brucella melitensis	87	87	1	4e-22	100	292	WP_065874071.1
porin, partial [Brucella melitensis]	Brucella melitensis	87.4	87.4	1	4e-22	100	304	WP_314303997.1
porin, partial [Brucella melitensis]	Brucella melitensis	87.4	87.4	1	4e-22	100	303	WP_141049101.1
porin [Brucella abortus]	Brucella abortus	87.4	87.4	1	4e-22	100	311	MCH1759543.1
porin, partial [Brucella abortus]	Brucella abortus	87.4	87.4	1	4e-22	100	308	WP_164838326.1
porin, partial [Brucella abortus]	Brucella abortus	87.4	87.4	1	4e-22	100	307	WP_164838384.1
porin, partial [Brucella melitensis]	Brucella melitensis	87.4	87.4	1	4e-22	100	302	WP_314161293.1
porin, partial [Brucella melitensis]	Brucella melitensis	87.8	87.8	1	5e-22	100	342	WP_206452563.1
outer membrane protein 2b, partial [Brucella sp. SSO-1]	Brucella sp. SSO-1	87.8	87.8	1	5e-22	100	349	ABC17805.1
MULTISPECIES: porin, partial [Brucella]	Brucella	87.4	87.4	1	5e-22	100	314	WP_070329571.1
porin, partial [Brucella melitensis]	Brucella melitensis	87.4	87.4	1	5e-22	100	312	WP_407578455.1
porin, partial [Brucella canis]	Brucella canis	87.4	87.4	1	5e-22	100	320	WP_162791806.1
porin, partial [Brucella melitensis]	Brucella melitensis	87.4	87.4	1	5e-22	100	316	WP_314161267.1
MULTISPECIES: porin, partial [unclassified Brucella]	unclassified Brucella	87.4	87.4	1	5e-22	100	321	WP_075604226.1
porin [Brucella melitensis]	Brucella melitensis	87.4	87.4	1	5e-22	100	314	MEN3400863.1
porin [Brucella melitensis]	Brucella melitensis	87.8	87.8	1	5e-22	100	362	WP_101416981.1
porin, partial [Brucella melitensis]	Brucella melitensis	87.4	87.4	1	5e-22	100	317	WP_314309436.1
MULTISPECIES: porin, partial [unclassified Brucella]	unclassified Brucella	87.4	87.4	1	5e-22	100	321	WP_075604166.1
porin, partial [Brucella suis]	Brucella suis	87.4	87.4	1	5e-22	100	323	WP_032449521.1
porin, partial [Brucella melitensis]	Brucella melitensis	87.4	87.4	1	6e-22	100	318	WP_314154568.1
porin, partial [Brucella melitensis]	Brucella melitensis	87.4	87.4	1	6e-22	100	319	WP_314155099.1
MULTISPECIES: porin, partial [unclassified Brucella]	unclassified Brucella	87.4	87.4	1	6e-22	100	321	WP_075630188.1
Omp2b [Brucella ceti]	Brucella ceti	87.8	87.8	1	6e-22	100	362	ACJ43425.1
porin [Brucella melitensis]	Brucella melitensis	87.8	87.8	1	6e-22	100	357	WP_017822090.1
porin, partial [Brucella abortus]	Brucella abortus	87.4	87.4	1	6e-22	100	331	ATA13664.1

## Sheet: Table F
Table F. Blast results for epitope of Omp31-1
Description	Scientific Name	Max Score	Total Score	Query Cover	E value	Per. ident	Acc. Len	Accession
outer membrane protein 31, partial [Brucella melitensis]	Brucella melitensis	94.7	94.7	1	4e-26	100	155	WPN04319.1
outer membrane protein Omp31 [Brucella suis]	Brucella suis	94.7	94.7	1	3e-25	100	240	WP_223597133.1
hypothetical protein BRUCa_2568 [Brucella melitensis]	Brucella melitensis	94.7	94.7	1	3e-25	100	235	XMD06926.1
MULTISPECIES: outer membrane protein Omp31 [unclassified Brucella]	unclassified Brucella	94.7	94.7	1	3e-25	100	240	WP_105984946.1
MULTISPECIES: outer membrane protein Omp31 [unclassified Brucella]	unclassified Brucella	94.7	94.7	1	3e-25	100	240	WP_404782652.1
outer membrane protein Omp31 [Brucella melitensis]	Brucella melitensis	94.7	94.7	1	3e-25	100	240	WP_346203963.1
outer membrane protein Omp31 [Brucella melitensis]	Brucella melitensis	94.7	94.7	1	3e-25	100	240	MEN3433584.1
outer membrane protein Omp31 [Brucella melitensis]	Brucella melitensis	94.7	94.7	1	3e-25	100	240	WP_004685017.1
MULTISPECIES: outer membrane protein Omp31 [Brucella]	Brucella	94.7	94.7	1	3e-25	100	240	WP_004681766.1
outer membrane protein Omp31 [Brucella inopinata]	Brucella inopinata	94.4	94.4	1	3e-25	100	240	WP_029097105.1
OMP31 [Brucella melitensis]	Brucella melitensis	94.4	94.4	1	3e-25	100	240	ACV07678.1
MULTISPECIES: outer membrane protein Omp31 [unclassified Brucella]	unclassified Brucella	94.4	94.4	1	3e-25	100	240	WP_076773417.1
porin family protein [Brucella melitensis]	Brucella melitensis	94.4	94.4	1	3e-25	100	240	QFP68243.1
Omp31 [Brucella melitensis]	Brucella melitensis	94.4	94.4	1	3e-25	100	240	ACQ84164.1
outer membrane protein Omp31 [Brucella melitensis]	Brucella melitensis	94.4	94.4	1	3e-25	100	240	WP_203080149.1
outer membrane protein Omp31 [Brucella melitensis M28]	Brucella melitensis M28	94.4	94.4	1	4e-25	100	229	ADZ67646.1
outer membrane protein Omp31 [Brucella canis]	Brucella canis	94.4	94.4	1	4e-25	100	240	WP_006133751.1
31 kDa outer-membrane immunogenic protein precursor [Brucella melitensis bv. 1 str. 16M]	Brucella melitensis bv. 1 str. 16M	94	94	1	4e-25	100	219	AAL54086.1
outer-membrane immunogenic protein [Brucella sp. 63/311]	Brucella sp. 63/311	94	94	1	4e-25	100	218	ENT02200.1
outer membrane protein Omp31 [Brucella melitensis M5-90]	Brucella melitensis M5-90	94	94	1	4e-25	100	223	ADZ88512.1
porin [Brucella canis HSK A52141]	Brucella canis HSK A52141	94	94	1	4e-25	100	229	AEW15538.1
31kDa outer membrane immunogenic protein precursor [Brucella melitensis bv. 1 str. M5]	Brucella melitensis bv. 1 str. M5	93.6	93.6	1	4e-25	100	219	ADC95625.1
outer membrane protein 31 [Brucella melitensis]	Brucella melitensis	94.4	94.4	1	5e-25	100	240	ADL14702.1
outer membrane protein Omp31 [Brucella suis]	Brucella suis	92.8	92.8	1	1e-24	97.78	240	WP_004692363.1
31 kDa outer-membrane protein [Brucella melitensis]	Brucella melitensis	92.4	92.4	1	2e-24	97.78	240	ANM47931.1
MULTISPECIES: outer membrane protein Omp31 [Brucella]	Brucella	91.7	91.7	1	4e-24	97.78	240	WP_006162098.1
MULTISPECIES: outer membrane protein Omp31 [unclassified Brucella]	unclassified Brucella	91.7	91.7	1	5e-24	95.56	240	WP_259599220.1
MULTISPECIES: outer membrane protein Omp31 [unclassified Brucella]	unclassified Brucella	91.7	91.7	1	5e-24	95.56	240	WP_008936918.1
outer membrane protein Omp31 [Brucella suis]	Brucella suis	91.3	91.3	1	6e-24	97.78	240	WP_006073543.1
outer membrane protein Omp31 [Brucella suis]	Brucella suis	90.9	90.9	1	7e-24	97.78	240	WP_006196271.1
31 Kda outer-membrane immunogenic protein precursor [Brucella suis bv. 2]	Brucella suis bv. 2	90.5	90.5	1	9e-24	97.78	229	AIB19078.1
outer membrane protein Omp31 [Brucella sp. 10RB9213]	Brucella sp. 10RB9213	89.7	89.7	1	2e-23	93.33	240	WP_154167972.1
outer membrane protein Omp31 [Brucella sp. 2716]	Brucella sp. 2716	89.7	89.7	1	2e-23	93.33	240	WP_259595096.1
outer membrane protein Omp31 [Brucella canis]	Brucella canis	89.7	89.7	1	3e-23	95.74	242	WP_069141993.1
outer membrane protein Omp31 [Brucella sp. 10RB9215]	Brucella sp. 10RB9215	88.6	88.6	1	6e-23	91.11	240	WP_138144919.1
outer membrane protein Omp31, partial [Brucella ovis]	Brucella ovis	86.7	86.7	1	2e-22	93.33	200	AFP50150.1
outer membrane protein Omp31 [Brucella ovis]	Brucella ovis	86.3	86.3	1	4e-22	93.33	240	WP_006015615.1
outer membrane protein Omp31 [Brucella inopinata]	Brucella inopinata	85.9	85.9	1	7e-22	86.67	240	WP_070998140.1
MULTISPECIES: outer membrane protein Omp31 [unclassified Brucella]	unclassified Brucella	85.9	85.9	1	8e-22	86.67	240	WP_076778524.1
outer membrane protein Omp31 [Brucella sp. 458]	Brucella sp. 458	85.9	85.9	1	8e-22	86.67	240	WP_209409610.1
outer membrane protein Omp31 [Brucella sp. BO2]	Brucella sp. BO2	84.7	84.7	1	2e-21	84.44	240	WP_025199217.1
MULTISPECIES: outer membrane protein Omp31 [unclassified Brucella]	unclassified Brucella	84.7	84.7	1	2e-21	84.44	240	WP_069714802.1
MULTISPECIES: outer membrane protein [Brucella]	Brucella	84.7	84.7	1	2e-21	84.44	240	WP_008510055.1
outer membrane protein Omp31 [Brucella sp. BO2]	Brucella sp. BO2	84.3	84.3	1	2e-21	84.44	223	EFM60410.1
porin family protein, partial [Brucella abortus]	Brucella abortus	72	72	1	4e-17	75.56	173	AYP19397.1
outer membrane protein 31b [Brucella sp. 83/13]	Brucella sp. 83/13	72.8	72.8	1	1e-16	77.78	261	EEZ33507.1
outer membrane protein [Brucella sp. 10RB9215]	Brucella sp. 10RB9215	72.8	72.8	1	1e-16	77.78	253	WP_371685638.1
MULTISPECIES: outer membrane protein [unclassified Brucella]	unclassified Brucella	72.4	72.4	1	1e-16	77.78	253	WP_009362884.1
porin family protein [Brucella sp. 2716]	Brucella sp. 2716	72.4	72.4	1	1e-16	77.78	253	WP_310886017.1
porin family protein [Brucella sp. 2716]	Brucella sp. 2716	72.8	72.8	1	1e-16	77.78	261	UWF58482.1
outer membrane protein [Brucella abortus]	Brucella abortus	72	72	1	2e-16	75.56	253	WP_339329403.1
outer membrane protein [Brucella abortus]	Brucella abortus	72	72	1	2e-16	75.56	253	WP_306373288.1
outer membrane protein [Brucella abortus]	Brucella abortus	71.6	71.6	1	2e-16	75.56	237	WP_247642898.1
MULTISPECIES: outer membrane protein [Brucella]	Brucella	72	72	1	2e-16	75.56	253	WP_012460693.1
Omp31b [Brucella abortus]	Brucella abortus	72	72	1	2e-16	75.56	261	AAS84568.1
outer membrane beta-barrel protein [Brucella sp. 10RB9212]	Brucella sp. 10RB9212	72	72	1	2e-16	75.56	261	MRN45409.1
hypothetical protein C078_01493 [Brucella abortus 64/108]	Brucella abortus 64/108	72	72	1	2e-16	75.56	261	ENR69854.1
MULTISPECIES: outer membrane protein [unclassified Brucella]	unclassified Brucella	71.6	71.6	1	2e-16	75.56	253	WP_076771283.1
MULTISPECIES: outer membrane protein [Brucella]	Brucella	71.6	71.6	1	2e-16	75.56	253	WP_014300055.1
porin [Brucella vulpis]	Brucella vulpis	71.6	71.6	1	2e-16	75.56	253	CUW43920.1
MULTISPECIES: porin family protein [unclassified Brucella]	unclassified Brucella	71.6	71.6	1	2e-16	75.56	253	WP_310795323.1
porin family protein [Brucella sp. 1315]	Brucella sp. 1315	72	72	1	2e-16	75.56	261	UWF66103.1
outer membrane protein Omp31 [Brucella suis 1330]	Brucella suis 1330	72	72	1	2e-16	75.56	261	AAN30527.1
hypothetical protein C980_00663 [Brucella abortus 88/217]	Brucella abortus 88/217	72.8	72.8	1	2e-16	75.56	381	ENS13044.1
outer membrane protein [Brucella abortus]	Brucella abortus	71.2	71.2	1	2e-16	75.56	236	WP_306315705.1
outer membrane protein 31 [Brucella sp. CMC]	Brucella sp. CMC	71.6	71.6	1	3e-16	73.33	261	AEE81049.1
outer membrane protein [Brucella sp. 458]	Brucella sp. 458	70.5	70.5	1	5e-16	75.56	253	WP_371812778.1
MULTISPECIES: outer membrane protein [Brucella]	Brucella	70.5	70.5	1	5e-16	75.56	253	WP_008507115.1
porin family protein [Brucella sp. 458]	Brucella sp. 458	70.5	70.5	1	6e-16	75.56	261	QTN99326.1
membrane protein [Brucella suis bv. 4 str. 40]	Brucella suis bv. 4 str. 40	70.5	70.5	1	6e-16	75.56	261	KEY05694.1
outer membrane protein [Brucella intermedia]	Brucella intermedia	65.5	65.5	1	4e-14	71.74	244	WP_025091065.1
hypothetical protein Brsp07_04737 [Brucella sp. NBRC 14130]	Brucella sp. NBRC 14130	65.5	65.5	1	4e-14	71.74	246	GAA5666227.1
MULTISPECIES: outer membrane protein [Brucella]	Brucella	65.5	65.5	1	4e-14	71.74	244	WP_112701567.1
outer membrane protein [Brucella pseudintermedia]	Brucella pseudintermedia	65.5	65.5	1	4e-14	71.74	244	WP_122066545.1
MULTISPECIES: outer membrane protein [Brucella]	Brucella	65.5	65.5	1	4e-14	71.74	244	WP_151601866.1
outer membrane protein [Brucella intermedia]	Brucella intermedia	63.9	63.9	1	2e-13	69.57	244	WP_279719228.1
MULTISPECIES: outer membrane protein [Brucella]	Brucella	63.2	63.2	1	3e-13	66.67	239	WP_008511604.1
outer membrane protein [Brucella inopinata]	Brucella inopinata	62.8	62.8	1	4e-13	66.67	239	WP_070996923.1
outer membrane protein [Brucella endophytica]	Brucella endophytica	58.2	58.2	1	2e-11	62.22	244	WP_188825328.1
MULTISPECIES: hypothetical protein [Brucella]	Brucella	54.3	54.3	0.62	3e-11	82.14	65	WP_025200895.1
MULTISPECIES: hypothetical protein [Brucella]	Brucella	54.7	54.7	0.62	3e-11	82.14	73	WP_006013434.1
MULTISPECIES: outer membrane protein [unclassified Brucella]	unclassified Brucella	56.2	56.2	1	1e-10	63.04	240	WP_420962479.1
outer-membrane immunogenic protein [Brucella sp. 09RB8471]	Brucella sp. 09RB8471	53.1	53.1	0.51	1e-10	100	79	APX69741.1
outer membrane protein [Brucella gallinifaecis]	Brucella gallinifaecis	46.6	46.6	1	5e-07	52.94	260	WP_273727333.1
outer membrane protein Omp31, partial [Brucella abortus]	Brucella abortus	38.5	38.5	0.42	0.0002	94.74	176	WP_002971128.1

## Sheet: Table G
Table G. Blast results for epitope of Omp31-2
Description	Scientific Name	Max Score	Total Score	Query Cover	E value	Per. ident	Acc. Len	Accession
outer membrane protein Omp31 [Brucella canis]	Brucella canis	54.5	54.5	1	4e-10	100	242	WP_069141993.1
MULTISPECIES: outer membrane protein Omp31 [unclassified Brucella]	unclassified Brucella	54.5	54.5	1	4e-10	100	240	WP_076778524.1
OMP31 [Brucella melitensis]	Brucella melitensis	54.5	54.5	1	4e-10	100	240	ACV07678.1
outer membrane protein Omp31 [Brucella ovis]	Brucella ovis	54.5	54.5	1	4e-10	100	240	WP_006015615.1
outer membrane protein Omp31 [Brucella canis]	Brucella canis	54.5	54.5	1	4e-10	100	240	WP_006133751.1
outer membrane protein Omp31 [Brucella inopinata]	Brucella inopinata	54.5	54.5	1	4e-10	100	240	WP_070998140.1
MULTISPECIES: outer membrane protein Omp31 [unclassified Brucella]	unclassified Brucella	54.5	54.5	1	4e-10	100	240	WP_105984946.1
outer membrane protein Omp31 [Brucella sp. 458]	Brucella sp. 458	54.5	54.5	1	4e-10	100	240	WP_209409610.1
outer membrane protein Omp31 [Brucella sp. BO2]	Brucella sp. BO2	54.5	54.5	1	4e-10	100	240	WP_025199217.1
outer membrane protein Omp31 [Brucella suis]	Brucella suis	54.5	54.5	1	4e-10	100	240	WP_006196271.1
31 kDa outer-membrane protein [Brucella melitensis]	Brucella melitensis	54.5	54.5	1	4e-10	100	240	ANM47931.1
MULTISPECIES: outer membrane protein Omp31 [unclassified Brucella]	unclassified Brucella	54.5	54.5	1	4e-10	100	240	WP_076773417.1
MULTISPECIES: outer membrane protein Omp31 [Brucella]	Brucella	54.5	54.5	1	4e-10	100	240	WP_006162098.1
outer membrane protein Omp31 [Brucella suis]	Brucella suis	54.5	54.5	1	4e-10	100	240	WP_223597133.1
MULTISPECIES: outer membrane protein Omp31 [unclassified Brucella]	unclassified Brucella	54.5	54.5	1	4e-10	100	240	WP_259599220.1
outer membrane protein Omp31 [Brucella sp. 10RB9215]	Brucella sp. 10RB9215	54.5	54.5	1	4e-10	100	240	WP_138144919.1
outer membrane protein 31 [Brucella melitensis]	Brucella melitensis	54.5	54.5	1	4e-10	100	240	ADL14702.1
outer membrane protein Omp31 [Brucella sp. 10RB9213]	Brucella sp. 10RB9213	54.5	54.5	1	4e-10	100	240	WP_154167972.1
outer membrane protein Omp31 [Brucella melitensis]	Brucella melitensis	54.5	54.5	1	4e-10	100	240	WP_004685017.1
MULTISPECIES: outer membrane protein Omp31 [unclassified Brucella]	unclassified Brucella	54.5	54.5	1	4e-10	100	240	WP_404782652.1
outer membrane protein Omp31 [Brucella melitensis]	Brucella melitensis	54.5	54.5	1	4e-10	100	240	WP_203080149.1
outer membrane protein Omp31 [Brucella sp. 2716]	Brucella sp. 2716	54.5	54.5	1	4e-10	100	240	WP_259595096.1
outer membrane protein Omp31 [Brucella inopinata]	Brucella inopinata	54.5	54.5	1	4e-10	100	240	WP_029097105.1
outer membrane protein Omp31 [Brucella suis]	Brucella suis	54.5	54.5	1	4e-10	100	240	WP_006073543.1
outer membrane protein Omp31 [Brucella melitensis]	Brucella melitensis	54.5	54.5	1	4e-10	100	240	WP_346203963.1
Omp31 [Brucella melitensis]	Brucella melitensis	54.5	54.5	1	4e-10	100	240	ACQ84164.1
MULTISPECIES: outer membrane protein Omp31 [Brucella]	Brucella	54.5	54.5	1	4e-10	100	240	WP_004681766.1
outer membrane protein Omp31 [Brucella suis]	Brucella suis	54.5	54.5	1	4e-10	100	240	WP_004692363.1
outer membrane protein Omp31 [Brucella melitensis M28]	Brucella melitensis M28	54.5	54.5	1	4e-10	100	229	ADZ67646.1
31 Kda outer-membrane immunogenic protein precursor [Brucella suis bv. 2]	Brucella suis bv. 2	54.5	54.5	1	4e-10	100	229	AIB19078.1
outer membrane protein Omp31 [Brucella sp. BO2]	Brucella sp. BO2	54.5	54.5	1	4e-10	100	223	EFM60410.1
outer membrane protein Omp31 [Brucella melitensis M5-90]	Brucella melitensis M5-90	54.5	54.5	1	4e-10	100	223	ADZ88512.1
31 kDa outer-membrane immunogenic protein precursor [Brucella melitensis bv. 1 str. 16M]	Brucella melitensis bv. 1 str. 16M	54.5	54.5	1	4e-10	100	219	AAL54086.1
31kDa outer membrane immunogenic protein precursor [Brucella melitensis bv. 1 str. M5]	Brucella melitensis bv. 1 str. M5	54.5	54.5	1	4e-10	100	219	ADC95625.1
outer-membrane immunogenic protein [Brucella sp. 63/311]	Brucella sp. 63/311	54.5	54.5	1	4e-10	100	218	ENT02200.1
outer membrane protein Omp31, partial [Brucella ovis]	Brucella ovis	54.5	54.5	1	4e-10	100	200	AFP50150.1
outer membrane protein Omp31, partial [Brucella abortus]	Brucella abortus	54.5	54.5	1	4e-10	100	176	WP_002971128.1
outer membrane protein 31, partial [Brucella melitensis]	Brucella melitensis	54.5	54.5	1	4e-10	100	155	WPN04319.1
MULTISPECIES: outer membrane protein Omp31 [unclassified Brucella]	unclassified Brucella	50.3	50.3	1	1e-08	93.75	240	WP_069714802.1
MULTISPECIES: outer membrane protein [Brucella]	Brucella	50.3	50.3	1	1e-08	93.75	240	WP_008510055.1
MULTISPECIES: outer membrane protein Omp31 [unclassified Brucella]	unclassified Brucella	49.4	49.4	1	2e-08	93.75	240	WP_008936918.1
outer membrane protein [Brucella inopinata]	Brucella inopinata	48.1	48.1	1	7e-08	93.75	239	WP_070996923.1
MULTISPECIES: outer membrane protein [Brucella]	Brucella	48.1	48.1	1	7e-08	93.75	239	WP_008511604.1
outer membrane protein [Brucella gallinifaecis]	Brucella gallinifaecis	46.4	46.4	1	3e-07	87.5	255	WP_273727459.1
outer membrane protein Omp31 [Brucella melitensis]	Brucella melitensis	46.4	46.4	1	3e-07	93.75	240	MEN3433584.1
outer membrane protein Omp31 [Brucella suis 1330]	Brucella suis 1330	43.5	43.5	0.94	3e-06	86.67	261	AAN30527.1
outer membrane protein 31 [Brucella sp. CMC]	Brucella sp. CMC	43.5	43.5	0.94	3e-06	86.67	261	AEE81049.1
Omp31b [Brucella abortus]	Brucella abortus	43.5	43.5	0.94	3e-06	86.67	261	AAS84568.1
outer membrane protein [Brucella abortus]	Brucella abortus	43.5	43.5	0.94	3e-06	86.67	253	WP_306373288.1
MULTISPECIES: outer membrane protein [Brucella]	Brucella	43.5	43.5	0.94	3e-06	86.67	253	WP_012460693.1
outer membrane protein [Brucella abortus]	Brucella abortus	43.5	43.5	0.94	3e-06	86.67	253	WP_339329403.1
MULTISPECIES: outer membrane protein [Brucella]	Brucella	43.5	43.5	0.94	3e-06	86.67	253	WP_014300055.1
outer membrane protein [Brucella abortus]	Brucella abortus	43.5	43.5	0.94	3e-06	86.67	237	WP_247642898.1
outer membrane protein [Brucella abortus]	Brucella abortus	43.5	43.5	0.94	3e-06	86.67	236	WP_306315705.1
outer membrane protein Omp31 [Brucella melitensis ATCC 23457]	Brucella melitensis ATCC 23457	43.5	43.5	0.94	3e-06	86.67	202	ACO01370.1
outer membrane protein Omp [Brucella melitensis NI]	Brucella melitensis NI	43.5	43.5	0.94	3e-06	86.67	201	AEQ09179.1
31 kDa outer-membrane immunogenic protein precursor [Brucella melitensis bv. 1 str. 16M]	Brucella melitensis bv. 1 str. 16M	43.5	43.5	0.94	3e-06	86.67	201	AAL51583.1
outer membrane protein [Brucella gallinifaecis]	Brucella gallinifaecis	41.4	41.4	1	2e-05	81.25	260	WP_273727333.1
outer membrane protein [Brucella sp. NBRC 12950]	Brucella sp. NBRC 12950	40.5	40.5	0.75	3e-05	91.67	209	WP_285537800.1
outer membrane protein [Brucella endophytica]	Brucella endophytica	40.1	40.1	1	5e-05	81.25	244	WP_188825328.1

## Sheet: Table H
Table H. Blast results for epitope of Omp31-3
Description	Scientific Name	Max Score	Total Score	Query Cover	E value	Per. ident	Acc. Len	Accession
outer membrane protein Omp31, partial [Brucella ovis]	Brucella ovis	90.9	90.9	1	3e-24	100	200	AFP50150.1
outer membrane protein Omp31 [Brucella ovis]	Brucella ovis	91.3	91.3	1	6e-24	100	240	WP_006015615.1
outer membrane protein Omp31, partial [Brucella abortus]	Brucella abortus	88.6	88.6	1	2e-23	97.73	176	WP_002971128.1
MULTISPECIES: outer membrane protein Omp31 [unclassified Brucella]	unclassified Brucella	88.2	88.2	1	8e-23	97.73	240	WP_404782652.1
outer membrane protein Omp31 [Brucella suis]	Brucella suis	88.2	88.2	1	8e-23	97.73	240	WP_223597133.1
OMP31 [Brucella melitensis]	Brucella melitensis	88.2	88.2	1	8e-23	97.73	240	ACV07678.1
outer membrane protein Omp31 [Brucella melitensis]	Brucella melitensis	88.2	88.2	1	8e-23	97.73	240	MEN3433584.1
MULTISPECIES: outer membrane protein Omp31 [Brucella]	Brucella	88.2	88.2	1	8e-23	97.73	240	WP_004681766.1
MULTISPECIES: outer membrane protein Omp31 [unclassified Brucella]	unclassified Brucella	88.2	88.2	1	9e-23	97.73	240	WP_076773417.1
MULTISPECIES: outer membrane protein Omp31 [unclassified Brucella]	unclassified Brucella	88.2	88.2	1	9e-23	97.73	240	WP_259599220.1
MULTISPECIES: outer membrane protein Omp31 [Brucella]	Brucella	88.2	88.2	1	9e-23	97.73	240	WP_006162098.1
outer membrane protein Omp31 [Brucella melitensis]	Brucella melitensis	88.2	88.2	1	9e-23	97.73	240	WP_203080149.1
outer membrane protein Omp31 [Brucella suis]	Brucella suis	88.2	88.2	1	9e-23	97.73	240	WP_004692363.1
31 kDa outer-membrane immunogenic protein precursor [Brucella melitensis bv. 1 str. 16M]	Brucella melitensis bv. 1 str. 16M	87.8	87.8	1	9e-23	97.73	219	AAL54086.1
outer membrane protein Omp31 [Brucella melitensis M28]	Brucella melitensis M28	87.8	87.8	1	9e-23	97.73	229	ADZ67646.1
31 kDa outer-membrane protein [Brucella melitensis]	Brucella melitensis	88.2	88.2	1	9e-23	97.73	240	ANM47931.1
outer membrane protein Omp31 [Brucella melitensis M5-90]	Brucella melitensis M5-90	87.8	87.8	1	9e-23	97.73	223	ADZ88512.1
outer membrane protein Omp31 [Brucella canis]	Brucella canis	88.2	88.2	1	9e-23	97.73	240	WP_006133751.1
Omp31 [Brucella melitensis]	Brucella melitensis	88.2	88.2	1	9e-23	97.73	240	ACQ84164.1
outer membrane protein Omp31 [Brucella inopinata]	Brucella inopinata	88.2	88.2	1	9e-23	97.73	240	WP_070998140.1
MULTISPECIES: outer membrane protein Omp31 [unclassified Brucella]	unclassified Brucella	88.2	88.2	1	9e-23	97.73	240	WP_008936918.1
MULTISPECIES: outer membrane protein Omp31 [unclassified Brucella]	unclassified Brucella	88.2	88.2	1	1e-22	97.73	240	WP_076778524.1
outer membrane protein Omp31 [Brucella sp. 458]	Brucella sp. 458	88.2	88.2	1	1e-22	97.73	240	WP_209409610.1
outer membrane protein Omp31 [Brucella sp. 10RB9215]	Brucella sp. 10RB9215	88.2	88.2	1	1e-22	97.73	240	WP_138144919.1
outer membrane protein Omp31 [Brucella canis]	Brucella canis	88.2	88.2	1	1e-22	97.73	242	WP_069141993.1
outer membrane protein Omp31 [Brucella sp. 2716]	Brucella sp. 2716	88.2	88.2	1	1e-22	97.73	240	WP_259595096.1
outer-membrane immunogenic protein [Brucella sp. 63/311]	Brucella sp. 63/311	87.4	87.4	1	1e-22	97.73	218	ENT02200.1
outer membrane protein Omp31 [Brucella sp. 10RB9213]	Brucella sp. 10RB9213	87.8	87.8	1	1e-22	97.73	240	WP_154167972.1
outer membrane protein 31 [Brucella melitensis]	Brucella melitensis	87.8	87.8	1	1e-22	97.73	240	ADL14702.1
31kDa outer membrane immunogenic protein precursor [Brucella melitensis bv. 1 str. M5]	Brucella melitensis bv. 1 str. M5	86.7	86.7	1	2e-22	97.73	219	ADC95625.1
outer membrane protein Omp31 [Brucella melitensis]	Brucella melitensis	87	87	1	2e-22	95.45	240	WP_346203963.1
outer membrane protein Omp31 [Brucella sp. BO2]	Brucella sp. BO2	86.7	86.7	1	3e-22	95.45	240	WP_025199217.1
MULTISPECIES: outer membrane protein Omp31 [unclassified Brucella]	unclassified Brucella	86.7	86.7	1	3e-22	95.45	240	WP_069714802.1
MULTISPECIES: outer membrane protein [Brucella]	Brucella	86.7	86.7	1	3e-22	95.45	240	WP_008510055.1
outer membrane protein Omp31 [Brucella sp. BO2]	Brucella sp. BO2	86.3	86.3	1	4e-22	95.45	223	EFM60410.1
outer membrane protein Omp31 [Brucella inopinata]	Brucella inopinata	86.7	86.7	1	4e-22	95.45	240	WP_029097105.1
outer membrane protein Omp31 [Brucella melitensis]	Brucella melitensis	86.3	86.3	1	5e-22	95.45	240	WP_004685017.1
outer membrane protein Omp31 [Brucella suis]	Brucella suis	86.3	86.3	1	5e-22	95.45	240	WP_006196271.1
31 Kda outer-membrane immunogenic protein precursor [Brucella suis bv. 2]	Brucella suis bv. 2	85.9	85.9	1	5e-22	95.45	229	AIB19078.1
outer membrane protein Omp31 [Brucella suis]	Brucella suis	85.9	85.9	1	8e-22	95.45	240	WP_006073543.1
MULTISPECIES: outer membrane protein Omp31 [unclassified Brucella]	unclassified Brucella	85.5	85.5	1	1e-21	95.45	240	WP_105984946.1
outer membrane protein [Brucella intermedia]	Brucella intermedia	58.9	58.9	1	1e-11	65.91	244	WP_025091065.1
outer membrane protein, partial [Brucella melitensis]	Brucella melitensis	56.6	56.6	1	1e-11	63.64	113	WP_208016373.1
outer membrane protein [Brucella intermedia]	Brucella intermedia	57.4	57.4	1	4e-11	63.64	244	WP_279719228.1
MULTISPECIES: outer membrane protein [Brucella]	Brucella	57.4	57.4	1	4e-11	63.64	244	WP_112701567.1
MULTISPECIES: outer membrane protein [Brucella]	Brucella	57	57	1	5e-11	63.64	244	WP_151601866.1
outer membrane protein Omp [Brucella melitensis NI]	Brucella melitensis NI	56.2	56.2	1	8e-11	63.64	201	AEQ09179.1
31 kDa outer-membrane immunogenic protein precursor [Brucella melitensis bv. 1 str. 16M]	Brucella melitensis bv. 1 str. 16M	56.2	56.2	1	8e-11	63.64	201	AAL51583.1
outer membrane protein Omp31 [Brucella melitensis ATCC 23457]	Brucella melitensis ATCC 23457	56.2	56.2	1	8e-11	63.64	202	ACO01370.1
outer membrane protein 31 [Brucella sp. CMC]	Brucella sp. CMC	56.6	56.6	1	8e-11	63.64	261	AEE81049.1
outer membrane beta-barrel protein [Brucella sp. 10RB9212]	Brucella sp. 10RB9212	56.6	56.6	1	8e-11	63.64	261	MRN45409.1
outer membrane protein [Brucella sp. 458]	Brucella sp. 458	56.6	56.6	1	9e-11	63.64	253	WP_371812778.1
outer membrane protein [Brucella abortus]	Brucella abortus	56.6	56.6	1	9e-11	63.64	236	WP_306315705.1
outer membrane protein Omp31 [Brucella suis 1330]	Brucella suis 1330	56.6	56.6	1	9e-11	63.64	261	AAN30527.1
outer membrane protein [Brucella abortus]	Brucella abortus	56.6	56.6	1	9e-11	63.64	253	WP_306373288.1
outer membrane protein [Brucella abortus]	Brucella abortus	56.6	56.6	1	9e-11	63.64	253	WP_339329403.1
MULTISPECIES: outer membrane protein [Brucella]	Brucella	56.6	56.6	1	9e-11	63.64	253	WP_012460693.1
membrane protein [Brucella suis bv. 4 str. 40]	Brucella suis bv. 4 str. 40	56.6	56.6	1	9e-11	63.64	261	KEY05694.1
MULTISPECIES: outer membrane protein [unclassified Brucella]	unclassified Brucella	56.6	56.6	1	9e-11	63.64	253	WP_076771283.1
Omp31b [Brucella abortus]	Brucella abortus	56.6	56.6	1	9e-11	63.64	261	AAS84568.1
MULTISPECIES: outer membrane protein [Brucella]	Brucella	56.6	56.6	1	9e-11	63.64	253	WP_014300055.1
MULTISPECIES: porin family protein [unclassified Brucella]	unclassified Brucella	56.6	56.6	1	9e-11	63.64	253	WP_310795323.1
MULTISPECIES: outer membrane protein [Brucella]	Brucella	56.6	56.6	1	9e-11	63.64	253	WP_008507115.1
MULTISPECIES: outer membrane protein [unclassified Brucella]	unclassified Brucella	56.6	56.6	1	9e-11	63.64	253	WP_009362884.1
outer membrane protein 31b [Brucella sp. 83/13]	Brucella sp. 83/13	56.6	56.6	1	9e-11	63.64	261	EEZ33507.1
outer membrane protein [Brucella sp. 10RB9215]	Brucella sp. 10RB9215	56.6	56.6	1	1e-10	63.64	253	WP_371685638.1
outer membrane protein [Brucella pseudintermedia]	Brucella pseudintermedia	55.5	55.5	1	2e-10	61.36	244	WP_122066545.1
outer membrane protein [Brucella endophytica]	Brucella endophytica	53.9	53.9	1	8e-10	61.36	244	WP_188825328.1
MULTISPECIES: outer membrane protein [Brucella]	Brucella	49.3	49.3	1	4e-08	63.64	239	WP_008511604.1
outer membrane protein [Brucella inopinata]	Brucella inopinata	48.9	48.9	1	5e-08	63.64	239	WP_070996923.1
outer membrane protein [Brucella abortus]	Brucella abortus	47.8	47.8	1	1e-07	61.36	237	WP_247642898.1
MULTISPECIES: outer membrane protein [unclassified Brucella]	unclassified Brucella	45.8	45.8	1	6e-07	54.55	240	WP_420962479.1
outer membrane protein [Brucella gallinifaecis]	Brucella gallinifaecis	45.8	45.8	1	8e-07	55.1	260	WP_273727333.1
outer membrane protein [Brucella gallinifaecis]	Brucella gallinifaecis	36.6	36.6	1	0.001	43.33	279	WP_273725136.1
outer membrane protein, partial [Brucella melitensis]	Brucella melitensis	35	35	0.5	0.002	72.73	83	WP_423754295.1
outer membrane protein [Brucella pseudogrignonensis]	Brucella pseudogrignonensis	36.2	36.2	1	0.002	38.64	235	WP_113159274.1
outer membrane protein [Brucella pituitosa]	Brucella pituitosa	36.2	36.2	1	0.002	38.64	235	WP_128094529.1
outer membrane protein [Brucella sp. 6810]	Brucella sp. 6810	36.2	36.2	1	0.002	40.91	236	WP_187961012.1
MULTISPECIES: outer membrane protein [unclassified Brucella]	unclassified Brucella	36.2	36.2	1	0.002	40.91	236	WP_076773882.1
MULTISPECIES: outer membrane protein [unclassified Brucella]	unclassified Brucella	36.2	36.2	1	0.002	40.91	236	WP_259598414.1
MULTISPECIES: outer membrane protein [Brucella]	Brucella	35.8	35.8	1	0.003	40.91	236	WP_313827762.1

## Sheet: Table I
Table I. Blast results for epitope of Omp31-4
Description	Scientific Name	Max Score	Total Score	Query Cover	E value	Per. ident	Acc. Len	Accession
outer membrane protein Omp31 [Brucella canis]	Brucella canis	68.1	68.1	1	1e-14	100	242	WP_069141993.1
OMP31 [Brucella melitensis]	Brucella melitensis	68.1	68.1	1	1e-14	100	240	ACV07678.1
outer membrane protein Omp31 [Brucella ovis]	Brucella ovis	68.1	68.1	1	1e-14	100	240	WP_006015615.1
outer membrane protein Omp31 [Brucella canis]	Brucella canis	68.1	68.1	1	1e-14	100	240	WP_006133751.1
outer membrane protein Omp31 [Brucella inopinata]	Brucella inopinata	68.1	68.1	1	1e-14	100	240	WP_070998140.1
MULTISPECIES: outer membrane protein Omp31 [unclassified Brucella]	unclassified Brucella	68.1	68.1	1	1e-14	100	240	WP_105984946.1
outer membrane protein Omp31 [Brucella suis]	Brucella suis	68.1	68.1	1	1e-14	100	240	WP_006196271.1
31 kDa outer-membrane protein [Brucella melitensis]	Brucella melitensis	68.1	68.1	1	1e-14	100	240	ANM47931.1
MULTISPECIES: outer membrane protein Omp31 [unclassified Brucella]	unclassified Brucella	68.1	68.1	1	1e-14	100	240	WP_076773417.1
MULTISPECIES: outer membrane protein Omp31 [Brucella]	Brucella	68.1	68.1	1	1e-14	100	240	WP_006162098.1
outer membrane protein Omp31 [Brucella melitensis]	Brucella melitensis	68.1	68.1	1	1e-14	100	240	MEN3433584.1
outer membrane protein Omp31 [Brucella suis]	Brucella suis	68.1	68.1	1	1e-14	100	240	WP_223597133.1
MULTISPECIES: outer membrane protein Omp31 [unclassified Brucella]	unclassified Brucella	68.1	68.1	1	1e-14	100	240	WP_259599220.1
outer membrane protein Omp31 [Brucella sp. 10RB9215]	Brucella sp. 10RB9215	68.1	68.1	1	1e-14	100	240	WP_138144919.1
outer membrane protein Omp31 [Brucella sp. 10RB9213]	Brucella sp. 10RB9213	68.1	68.1	1	1e-14	100	240	WP_154167972.1
outer membrane protein Omp31 [Brucella melitensis]	Brucella melitensis	68.1	68.1	1	1e-14	100	240	WP_004685017.1
MULTISPECIES: outer membrane protein Omp31 [unclassified Brucella]	unclassified Brucella	68.1	68.1	1	1e-14	100	240	WP_404782652.1
outer membrane protein Omp31 [Brucella melitensis]	Brucella melitensis	68.1	68.1	1	1e-14	100	240	WP_203080149.1
outer membrane protein Omp31 [Brucella sp. 2716]	Brucella sp. 2716	68.1	68.1	1	1e-14	100	240	WP_259595096.1
outer membrane protein Omp31 [Brucella inopinata]	Brucella inopinata	68.1	68.1	1	1e-14	100	240	WP_029097105.1
outer membrane protein Omp31 [Brucella suis]	Brucella suis	68.1	68.1	1	1e-14	100	240	WP_006073543.1
outer membrane protein Omp31 [Brucella melitensis]	Brucella melitensis	68.1	68.1	1	1e-14	100	240	WP_346203963.1
MULTISPECIES: outer membrane protein Omp31 [unclassified Brucella]	unclassified Brucella	68.1	68.1	1	1e-14	100	240	WP_008936918.1
Omp31 [Brucella melitensis]	Brucella melitensis	68.1	68.1	1	1e-14	100	240	ACQ84164.1
MULTISPECIES: outer membrane protein Omp31 [Brucella]	Brucella	68.1	68.1	1	1e-14	100	240	WP_004681766.1
outer membrane protein Omp31 [Brucella suis]	Brucella suis	68.1	68.1	1	1e-14	100	240	WP_004692363.1
outer membrane protein Omp31 [Brucella melitensis M28]	Brucella melitensis M28	68.1	68.1	1	1e-14	100	229	ADZ67646.1
31 Kda outer-membrane immunogenic protein precursor [Brucella suis bv. 2]	Brucella suis bv. 2	68.1	68.1	1	1e-14	100	229	AIB19078.1
outer membrane protein Omp31 [Brucella melitensis M5-90]	Brucella melitensis M5-90	68.1	68.1	1	1e-14	100	223	ADZ88512.1
31 kDa outer-membrane immunogenic protein precursor [Brucella melitensis bv. 1 str. 16M]	Brucella melitensis bv. 1 str. 16M	68.1	68.1	1	1e-14	100	219	AAL54086.1
31kDa outer membrane immunogenic protein precursor [Brucella melitensis bv. 1 str. M5]	Brucella melitensis bv. 1 str. M5	68.1	68.1	1	1e-14	100	219	ADC95625.1
outer-membrane immunogenic protein [Brucella sp. 63/311]	Brucella sp. 63/311	68.1	68.1	1	1e-14	100	218	ENT02200.1
outer membrane protein Omp31, partial [Brucella abortus]	Brucella abortus	68.1	68.1	1	1e-14	100	176	WP_002971128.1
MULTISPECIES: outer membrane protein Omp31 [unclassified Brucella]	unclassified Brucella	63.4	63.4	1	6e-13	90	240	WP_076778524.1
MULTISPECIES: outer membrane protein Omp31 [unclassified Brucella]	unclassified Brucella	63.4	63.4	1	6e-13	90	240	WP_069714802.1
outer membrane protein Omp31 [Brucella sp. 458]	Brucella sp. 458	63.4	63.4	1	6e-13	90	240	WP_209409610.1
outer membrane protein Omp31 [Brucella sp. BO2]	Brucella sp. BO2	63.4	63.4	1	6e-13	90	240	WP_025199217.1
outer membrane protein Omp31 [Brucella sp. BO2]	Brucella sp. BO2	63.4	63.4	1	6e-13	90	223	EFM60410.1
MULTISPECIES: outer membrane protein [Brucella]	Brucella	60.9	60.9	1	4e-12	85	240	WP_008510055.1
outer membrane protein 31 [Brucella melitensis]	Brucella melitensis	55.4	55.4	1	4e-10	90	240	ADL14702.1
outer membrane protein [Brucella endophytica]	Brucella endophytica	44.8	44.8	0.7	2e-06	92.86	244	WP_188825328.1
MULTISPECIES: outer membrane protein [unclassified Brucella]	unclassified Brucella	44.8	44.8	0.7	2e-06	92.86	240	WP_420962479.1
MULTISPECIES: outer membrane protein [Brucella]	Brucella	41.4	41.4	0.8	3e-05	68.75	239	WP_008511604.1
outer membrane protein [Brucella intermedia]	Brucella intermedia	40.1	40.1	0.7	9e-05	78.57	244	WP_279719228.1
outer membrane protein [Brucella intermedia]	Brucella intermedia	40.1	40.1	0.7	9e-05	78.57	244	WP_025091065.1
outer membrane protein [Brucella pseudintermedia]	Brucella pseudintermedia	40.1	40.1	0.7	9e-05	78.57	244	WP_122066545.1
MULTISPECIES: outer membrane protein [Brucella]	Brucella	40.1	40.1	0.7	9e-05	78.57	244	WP_151601866.1
MULTISPECIES: outer membrane protein [Brucella]	Brucella	40.1	40.1	0.7	9e-05	78.57	244	WP_112701567.1
outer membrane protein 31 [Brucella sp. CMC]	Brucella sp. CMC	39.7	39.7	0.85	0.0001	68.42	261	AEE81049.1
outer membrane protein, partial [Brucella melitensis]	Brucella melitensis	38	38	0.85	0.0005	68.42	113	WP_208016373.1
outer membrane protein Omp [Brucella melitensis NI]	Brucella melitensis NI	38	38	0.85	0.0005	68.42	201	AEQ09179.1
31 kDa outer-membrane immunogenic protein precursor [Brucella melitensis bv. 1 str. 16M]	Brucella melitensis bv. 1 str. 16M	38	38	0.85	0.0005	68.42	201	AAL51583.1
outer membrane protein Omp31 [Brucella melitensis ATCC 23457]	Brucella melitensis ATCC 23457	38	38	0.85	0.0005	68.42	202	ACO01370.1
outer membrane protein [Brucella abortus]	Brucella abortus	38	38	0.85	0.0005	68.42	236	WP_306315705.1
outer membrane protein [Brucella abortus]	Brucella abortus	38	38	0.85	0.0005	68.42	237	WP_247642898.1
outer membrane protein [Brucella abortus]	Brucella abortus	38	38	0.85	0.0005	68.42	253	WP_306373288.1
MULTISPECIES: outer membrane protein [Brucella]	Brucella	38	38	0.85	0.0005	68.42	253	WP_012460693.1
MULTISPECIES: outer membrane protein [unclassified Brucella]	unclassified Brucella	38	38	0.85	0.0005	68.42	253	WP_076771283.1
outer membrane protein [Brucella abortus]	Brucella abortus	38	56.4	0.85	0.0005	68.42	253	WP_339329403.1
MULTISPECIES: outer membrane protein [Brucella]	Brucella	38	38	0.85	0.0005	68.42	253	WP_008507115.1
MULTISPECIES: outer membrane protein [Brucella]	Brucella	38	38	0.85	0.0005	68.42	253	WP_014300055.1
outer membrane protein [Brucella sp. 10RB9215]	Brucella sp. 10RB9215	38	38	0.85	0.0005	68.42	253	WP_371685638.1
outer membrane protein [Brucella sp. 458]	Brucella sp. 458	38	38	0.85	0.0005	68.42	253	WP_371812778.1
MULTISPECIES: porin family protein [unclassified Brucella]	unclassified Brucella	38	38	0.85	0.0005	68.42	253	WP_310795323.1
MULTISPECIES: outer membrane protein [unclassified Brucella]	unclassified Brucella	38	38	0.85	0.0005	68.42	253	WP_009362884.1
outer membrane protein Omp31 [Brucella suis 1330]	Brucella suis 1330	38	38	0.85	0.0005	68.42	261	AAN30527.1
outer membrane protein 31b [Brucella sp. 83/13]	Brucella sp. 83/13	38	38	0.85	0.0005	68.42	261	EEZ33507.1
membrane protein [Brucella suis bv. 4 str. 40]	Brucella suis bv. 4 str. 40	38	38	0.85	0.0005	68.42	261	KEY05694.1
Omp31b [Brucella abortus]	Brucella abortus	38	38	0.85	0.0005	68.42	261	AAS84568.1
outer membrane beta-barrel protein [Brucella sp. 10RB9212]	Brucella sp. 10RB9212	38	38	0.85	0.0005	68.42	261	MRN45409.1
outer membrane protein [Brucella inopinata]	Brucella inopinata	37.5	37.5	0.8	0.0007	62.5	239	WP_070996923.1
outer membrane protein [Brucella gallinifaecis]	Brucella gallinifaecis	32.9	32.9	0.45	0.032	100	260	WP_273727333.1
outer membrane protein [Brucella haematophila]	Brucella haematophila	32	32	0.6	0.063	83.33	229	WP_138783994.1
outer membrane protein [Brucella sp. NBRC 12950]	Brucella sp. NBRC 12950	31.6	31.6	0.95	0.09	58.33	326	WP_285540582.1
outer membrane protein [Brucella intermedia]	Brucella intermedia	29.9	29.9	0.75	0.36	64.71	319	WP_313011791.1
outer membrane protein [Brucella pseudintermedia]	Brucella pseudintermedia	29.9	29.9	0.75	0.36	64.71	331	WP_322267412.1
outer membrane protein [Brucella intermedia]	Brucella intermedia	29.9	29.9	0.75	0.36	64.71	331	WP_305403526.1
outer membrane protein [Brucella gallinifaecis]	Brucella gallinifaecis	29.9	29.9	0.75	0.36	64.71	331	WP_121987251.1
MULTISPECIES: outer membrane protein [Brucella]	Brucella	29.9	29.9	0.75	0.36	64.71	331	WP_162759336.1
outer membrane protein [Brucella oryzae]	Brucella oryzae	29.9	29.9	0.75	0.36	64.71	331	WP_374789001.1

## Sheet: Table J
Table J. Blast results for epitope of Cu-Zn SOD-1
Description	Scientific Name	Max Score	Total Score	Query Cover	E value	Per. ident	Acc. Len	Accession
superoxide dismutase, Cu-Zn [Brucella vulpis]	Brucella vulpis	39.2	39.2	1	5e-05	100	180	CUW45116.1
superoxide dismutase [Brucella sp. 83/13]	Brucella sp. 83/13	39.2	39.2	1	5e-05	100	174	EEZ34194.1
Cu/Zn superoxide dismutase [Brucella neotomae 5K33]	Brucella neotomae 5K33	39.2	39.2	1	5e-05	100	174	EEY02538.1
RecName: Full=Superoxide dismutase [Cu-Zn]; Flags: Precursor [Brucella melitensis bv. 1 str. 16M]	Brucella melitensis bv. 1 str. 16M	39.2	39.2	1	5e-05	100	174	P66826.1
Superoxide dismutase, copper/zinc binding [Brucella ceti str. Cudo]	Brucella ceti str. Cudo	39.2	39.2	1	5e-05	100	174	EEH12727.1
superoxide dismutase family protein [Brucella sp. 63/311]	Brucella sp. 63/311	39.2	39.2	1	5e-05	100	173	WP_006164561.1
superoxide dismutase family protein [Brucella inopinata]	Brucella inopinata	39.2	39.2	1	5e-05	100	173	WP_008510332.1
superoxide dismutase [Cu-Zn] SodC [Brucella sp. 2716]	Brucella sp. 2716	39.2	39.2	1	5e-05	100	173	WP_259594562.1
superoxide dismutase family protein [Brucella melitensis]	Brucella melitensis	39.2	39.2	1	5e-05	100	173	WP_005975341.1
MULTISPECIES: superoxide dismutase family protein [unclassified Brucella]	unclassified Brucella	39.2	39.2	1	5e-05	100	173	WP_069714852.1
superoxide dismutase family protein [Brucella neotomae]	Brucella neotomae	39.2	39.2	1	5e-05	100	173	WP_025198630.1
MULTISPECIES: superoxide dismutase family protein [unclassified Brucella]	unclassified Brucella	39.2	39.2	1	5e-05	100	173	WP_105984479.1
superoxide dismutase family protein [Brucella sp. 10RB9213]	Brucella sp. 10RB9213	39.2	39.2	1	5e-05	100	173	WP_154168067.1
superoxide dismutase family protein [Brucella melitensis]	Brucella melitensis	39.2	39.2	1	5e-05	100	173	WP_006140982.1
MULTISPECIES: superoxide dismutase family protein [unclassified Brucella]	unclassified Brucella	39.2	39.2	1	5e-05	100	173	WP_025199185.1
MULTISPECIES: superoxide dismutase family protein [Brucella]	Brucella	39.2	39.2	1	5e-05	100	173	WP_002972093.1
MULTISPECIES: superoxide dismutase family protein [unclassified Brucella]	unclassified Brucella	39.2	39.2	1	5e-05	100	173	WP_009362826.1
superoxide dismutase family protein [Brucella abortus]	Brucella abortus	39.2	39.2	1	5e-05	100	173	WP_002968477.1
MULTISPECIES: superoxide dismutase family protein [Brucella]	Brucella	39.2	39.2	1	5e-05	100	173	WP_025198908.1
superoxide dismutase family protein [Brucella melitensis]	Brucella melitensis	39.2	39.2	1	5e-05	100	173	WP_065870167.1
superoxide dismutase family protein [Brucella sp. 10RB9215]	Brucella sp. 10RB9215	39.2	39.2	1	5e-05	100	173	WP_138144966.1
superoxide dismutase family protein [Brucella melitensis]	Brucella melitensis	39.2	39.2	1	5e-05	100	173	WP_006139932.1
superoxide dismutase family protein [Brucella melitensis]	Brucella melitensis	39.2	39.2	1	5e-05	100	171	WP_112837599.1
Superoxide dismutase, copper/zinc binding protein [Brucella melitensis NI]	Brucella melitensis NI	39.2	39.2	1	5e-05	100	164	AEQ10364.1
Chain A, Superoxide dismutase [Cu-Zn] [Brucella abortus]	Brucella abortus	39.2	39.2	1	5e-05	100	154	4L05_A
superoxide dismutase [Cu-Zn] [Brucella ceti]	Brucella ceti	39.2	39.2	1	5e-05	100	148	GFP61257.1
Cu-Zn superoxide dismutase [Brucella sp. BO2]	Brucella sp. BO2	39.2	39.2	1	5e-05	100	120	EFM60566.1
superoxide dismutase family protein, partial [Brucella melitensis]	Brucella melitensis	39.2	39.2	1	5e-05	100	100	WP_289355177.1
MULTISPECIES: superoxide dismutase family protein [Brucella/Ochrobactrum group]	Brucella/Ochrobactrum group	35	35	1	0.001	91.67	173	WP_151609608.1
MULTISPECIES: superoxide dismutase [Cu-Zn] SodC [unclassified Brucella]	unclassified Brucella	35	35	1	0.001	91.67	173	WP_259599477.1
superoxide dismutase [Cu-Zn] SodC [Brucella anthropi]	Brucella anthropi	35	35	1	0.001	91.67	173	WP_411507697.1
MULTISPECIES: superoxide dismutase family protein [Brucella/Ochrobactrum group]	Brucella/Ochrobactrum group	35	35	1	0.001	91.67	173	WP_139974032.1
MULTISPECIES: superoxide dismutase family protein [Brucella]	Brucella	35	35	1	0.001	91.67	173	WP_070998186.1
superoxide dismutase family protein [Brucella sp. 458]	Brucella sp. 458	35	35	1	0.001	91.67	173	WP_209409551.1
superoxide dismutase [Cu-Zn] SodC2 [Brucella anthropi]	Brucella anthropi	30.8	30.8	1	0.047	83.33	175	HBQ34131.1
Cu-Zn family superoxide dismutase [Brucella anthropi]	Brucella anthropi	30.8	30.8	1	0.047	83.33	174	MBA8858680.1
superoxide dismutase [Cu-Zn] SodC [Brucella cytisi]	Brucella cytisi	30.8	30.8	1	0.047	83.33	173	WP_375850321.1
MULTISPECIES: superoxide dismutase family protein [Brucella]	Brucella	30.8	30.8	1	0.047	83.33	173	WP_125301219.1
MULTISPECIES: superoxide dismutase family protein [Brucella]	Brucella	30.8	30.8	1	0.047	83.33	173	WP_012093187.1
superoxide dismutase family protein [Brucella anthropi]	Brucella anthropi	30.8	30.8	1	0.047	83.33	173	WP_043062870.1
superoxide dismutase family protein [Brucella cytisi]	Brucella cytisi	30.8	30.8	1	0.047	83.33	173	WP_071632137.1
superoxide dismutase family protein [Brucella anthropi]	Brucella anthropi	30.8	30.8	1	0.047	83.33	173	WP_036587410.1
MULTISPECIES: superoxide dismutase family protein [Brucella]	Brucella	30.8	30.8	1	0.047	83.33	173	WP_010659014.1
superoxide dismutase [Cu-Zn] SodC [Brucella sp. BE17]	Brucella sp. BE17	30.3	45.8	1	0.066	83.33	173	WP_343315908.1
superoxide dismutase family protein [Brucella pecoris]	Brucella pecoris	29.5	29.5	1	0.13	75	173	WP_140018998.1
MULTISPECIES: superoxide dismutase family protein [Brucella/Ochrobactrum group]	Brucella/Ochrobactrum group	27.8	27.8	1	0.54	75	173	WP_124915841.1
superoxide dismutase family protein [Brucella rhizosphaerae]	Brucella rhizosphaerae	27.8	27.8	1	0.54	75	173	WP_094574253.1
superoxide dismutase family protein [Brucella pituitosa]	Brucella pituitosa	27.8	27.8	1	0.54	75	173	WP_111787100.1
superoxide dismutase family protein [Brucella rhizosphaerae]	Brucella rhizosphaerae	27.8	27.8	1	0.54	75	173	WP_024896324.1
superoxide dismutase family protein [Brucella pituitosa]	Brucella pituitosa	27.8	27.8	1	0.54	75	173	WP_100556952.1
superoxide dismutase family protein [Brucella pituitosa]	Brucella pituitosa	27.8	27.8	1	0.54	75	173	WP_105731302.1
superoxide dismutase [Cu-Zn] SodC2 [Brucella ciceri]	Brucella ciceri	27.4	27.4	1	0.76	75	192	NKC29056.1
Superoxide dismutase [Cu-Zn] precursor [Brucella intermedia LMG 3301]	Brucella intermedia LMG 3301	27.4	27.4	1	0.76	75	188	EEQ93747.1
superoxide dismutase family protein [Brucella intermedia]	Brucella intermedia	27.4	27.4	1	0.76	75	173	WP_183514804.1
superoxide dismutase [Cu-Zn] SodC [Brucella intermedia]	Brucella intermedia	27.4	27.4	1	0.76	75	173	WP_266017606.1
superoxide dismutase [Cu-Zn] SodC [Brucella intermedia]	Brucella intermedia	27.4	27.4	1	0.76	75	173	WP_278502622.1
superoxide dismutase family protein [Brucella intermedia]	Brucella intermedia	27.4	27.4	1	0.76	75	173	WP_151660945.1
MULTISPECIES: superoxide dismutase family protein [Brucella]	Brucella	27.4	27.4	1	0.76	75	173	WP_061347040.1
superoxide dismutase family protein [Brucella tritici]	Brucella tritici	27.4	27.4	1	0.76	75	173	WP_176037724.1
MULTISPECIES: superoxide dismutase family protein [Brucella]	Brucella	27.4	27.4	1	0.76	75	173	WP_176587618.1
superoxide dismutase [Cu-Zn] SodC [Brucella pseudintermedia]	Brucella pseudintermedia	27.4	27.4	1	0.76	75	173	WP_259698337.1
superoxide dismutase [Cu-Zn] SodC [Brucella intermedia]	Brucella intermedia	27.4	27.4	1	0.76	75	173	WP_313664631.1
superoxide dismutase family protein [Brucella intermedia]	Brucella intermedia	27.4	27.4	1	0.76	75	173	WP_151683444.1
superoxide dismutase [Cu-Zn] SodC [Brucella intermedia]	Brucella intermedia	27.4	27.4	1	0.76	75	173	WP_312967920.1
superoxide dismutase family protein [Brucella intermedia]	Brucella intermedia	27.4	27.4	1	0.76	75	173	WP_151568973.1
superoxide dismutase family protein [Brucella intermedia]	Brucella intermedia	27.4	27.4	1	0.76	75	173	WP_230349758.1
superoxide dismutase [Cu-Zn] SodC [Brucella intermedia]	Brucella intermedia	27.4	27.4	1	0.76	75	173	WP_313022470.1
MULTISPECIES: superoxide dismutase family protein [Brucella/Ochrobactrum group]	Brucella/Ochrobactrum group	27.4	27.4	1	0.76	75	173	WP_121985397.1
superoxide dismutase family protein [Brucella tritici]	Brucella tritici	27.4	27.4	1	0.76	75	173	WP_151646969.1
superoxide dismutase family protein [Brucella tritici]	Brucella tritici	27.4	27.4	1	0.76	75	173	WP_151651192.1
superoxide dismutase [Cu-Zn] SodC [Brucella intermedia]	Brucella intermedia	27.4	27.4	1	0.76	75	173	WP_253176584.1
superoxide dismutase family protein [Brucella pseudintermedia]	Brucella pseudintermedia	27.4	27.4	1	0.76	75	173	WP_176024061.1
MULTISPECIES: superoxide dismutase family protein [Brucella]	Brucella	27.4	27.4	1	0.76	75	173	WP_006472661.1
superoxide dismutase family protein [Brucella tritici]	Brucella tritici	27.4	27.4	1	0.76	75	173	WP_151554659.1
superoxide dismutase family protein [Brucella intermedia]	Brucella intermedia	27.4	27.4	1	0.76	75	173	WP_176072729.1
superoxide dismutase family protein [Brucella intermedia]	Brucella intermedia	27.4	27.4	1	0.76	75	173	WP_025090053.1
superoxide dismutase family protein, partial [Brucella inopinata]	Brucella inopinata	27.4	27.4	0.67	0.77	100	95	WP_312033138.1
superoxide dismutase family protein [Brucella oryzae]	Brucella oryzae	25.2	25.2	1	4.4	75	173	WP_104754834.1
superoxide dismutase family protein [Brucella oryzae]	Brucella oryzae	25.2	25.2	1	4.4	75	173	WP_211693175.1
Bug family tripartite tricarboxylate transporter substrate binding protein [Brucella daejeonensis]	Brucella daejeonensis	24.8	24.8	0.58	6.2	100	364	WP_183655822.1
MULTISPECIES: inorganic diphosphatase [Brucella/Ochrobactrum group]	Brucella/Ochrobactrum group	24.8	24.8	0.83	6.2	75	202	WP_109369736.1
MULTISPECIES: inorganic diphosphatase [Brucella/Ochrobactrum group]	Brucella/Ochrobactrum group	24.8	24.8	0.83	6.2	75	202	WP_283735948.1
potassium-transporting ATPase subunit KdpC [Brucella pecoris]	Brucella pecoris	24.8	24.8	0.58	6.2	100	190	WP_140019042.1
superoxide dismutase [Cu-Zn] SodC [Brucella intermedia]	Brucella intermedia	24.8	24.8	1	6.2	66.67	173	WP_273784241.1
superoxide dismutase [Cu-Zn] SodC [Brucella sp. NBRC 12953]	Brucella sp. NBRC 12953	24.8	24.8	1	6.2	66.67	173	WP_353414304.1
Fe-S cluster assembly protein SufB [Brucella abortus]	Brucella abortus	24.4	24.4	0.58	8.8	100	507	WP_006122575.1
Fe-S cluster assembly protein SufB [Brucella abortus]	Brucella abortus	24.4	24.4	0.58	8.8	100	507	WP_002964055.1
phage protease [Brucella rhizosphaerae]	Brucella rhizosphaerae	24.4	24.4	0.58	8.8	100	344	WP_036566905.1
Tim44/TimA family putative adaptor protein [Brucella rhizosphaerae]	Brucella rhizosphaerae	23.5	23.5	0.92	18	60	231	WP_094578500.1
inorganic diphosphatase [Brucella haematophila]	Brucella haematophila	23.5	23.5	0.67	18	87.5	202	WP_138787325.1
hypothetical protein [Brucella anthropi]	Brucella anthropi	23.5	23.5	0.67	18	87.5	196	WP_404577471.1
hypothetical protein [Brucella daejeonensis]	Brucella daejeonensis	23.5	23.5	0.67	18	87.5	196	WP_183651414.1
superoxide dismutase family protein [Brucella pseudogrignonensis]	Brucella pseudogrignonensis	23.5	23.5	1	18	66.67	173	WP_200635930.1
superoxide dismutase family protein [Brucella sp. NBRC 12950]	Brucella sp. NBRC 12950	23.5	23.5	1	18	66.67	173	WP_215776787.1
MULTISPECIES: superoxide dismutase family protein [Brucella]	Brucella	23.5	23.5	1	18	66.67	173	WP_007879478.1
superoxide dismutase [Cu-Zn] SodC [Brucella pseudogrignonensis]	Brucella pseudogrignonensis	23.5	23.5	1	18	66.67	173	WP_407976400.1
superoxide dismutase family protein [Brucella pseudogrignonensis]	Brucella pseudogrignonensis	23.5	23.5	1	18	66.67	173	WP_064321811.1
superoxide dismutase family protein [Brucella pseudogrignonensis]	Brucella pseudogrignonensis	23.5	23.5	1	18	66.67	173	WP_231195456.1
hypothetical protein [Brucella daejeonensis]	Brucella daejeonensis	23.5	23.5	0.67	18	87.5	80	NKB80018.1
ABC transporter ATP-binding protein [Brucella grignonensis]	Brucella grignonensis	23.1	23.1	0.67	25	87.5	253	WP_094542423.1

[truncated: 1 more sheets: Table K]
